# Supplementary material for: 3,3′-Bis(4-chloro­phen­yl)-2,2′-(m-phenyl­enedi­oxy)diquinazolin-4(3H)-one
Source: Acta Crystallogr Sect E Struct Rep Online. 2008 Dec 10;65(Pt 1):o59–60. doi: 10.1107/S1600536808040567 (PMC2967973; doi:10.1107/S1600536808040567)
Supplement: Supplementary file 1 [file e-65-00o59-sup1.cif]

##############################################################################
###                                                                        ###
###        Electronic paper (Acta Crystallographica Section E)             ###
###                                                                        ###
##############################################################################
#                                                                            #
# This CIF contains the data in a paper accepted for publication in Acta     #
# Crystallographica Section E. It conforms to the requirements of Notes      #
# for Authors for Section E, and has been peer reviewed under the auspices   #
# of the IUCr Commission on Journals.                                        #
#                                                                            #
# Full details of the Crystallographic Information File format               #
# are given in the paper "The Crystallographic Information File (CIF):       #
# a New Standard Archive File for Crystallography" by S. R. Hall, F. H.      #
# Allen and I. D. Brown [Acta Cryst. (1991), A47, 655-685].                  #
#                                                                            #
# The current version of the core CIF dictionary is obtainable from          #
# ftp://ftp.iucr.org/pub/cif_core.dic. The current version number is 2.4.    #
#                                                                            #
# Software is freely available for graphical display of the structure(s) in  #
# this CIF.  For information consult the CIF home page http://www.iucr.org/  #
# cif/home.html                                                              #
#                                                                            #
# This file may be used for bona fide research purposes within the           #
# scientific community so long as proper attribution is given to the journal # 
# article from which it was obtained.                                        #
#                                                                            #
##############################################################################
                                             
data_global
_audit_creation_method     SHELXL-97
_journal_date_recd_electronic     2008-11-24
_journal_date_accepted     2008-12-02
_journal_name_full     'Acta Crystallographica, Section E'
_journal_year     2009
_journal_volume     65
_journal_issue      1
_journal_page_first     o59
_journal_page_last     o60
_journal_paper_category     QO
_journal_coeditor_code     AT2685
_publ_contact_author_name     'Xu-Hong Yang'
_publ_contact_author_address
;
Department of Chemistry and Life Science
Xianning College
Xianning 437100
Hubei
People's Republic of China
;
_publ_contact_author_email     yxh502@163.com
_publ_contact_author_fax     '86 715 8338072'
_publ_contact_author_phone     '86 715-8360626'
_publ_section_title
;\
3,3'-Bis(4-chlorophenyl)-2,2'-(<i>m</i>-phenylenedioxy)diquinazolin-\
4(3<i>H</i>)-one
;
loop_
    _publ_author_name
    _publ_author_address
    'Yang, Hai-Zhou'
;
Department of Physical Education
Xianning College
Xianning 437100
Hubei
People's Republic of China
;
    'Gao, Hai-Tao'
;
Department of Medicinal Chemistry
Yunyang Medical College
Shiyan 442000
Hubei
People's Republic of China
;
    'Yang, Xu-Hong'
;
Department of Chemistry and Life Science
Xianning College
Xianning 4371000
Hubei
People's Republic of China
;

data_I
_audit_creation_method     SHELXL97
_chemical_name_systematic
;
3,3'-Bis(4-chlorophenyl)-2,2'-(<i>m</i>-phenylenedioxy)diquinazolin-
4(3<i>H</i>)-one
;
_chemical_name_common     ?
_chemical_formula_moiety     'C34 H20 Cl2 N4 O4'
_chemical_formula_sum     'C34 H20 Cl2 N4 O4'
_chemical_formula_iupac     'C34 H20 Cl2 N4 O4'
_chemical_formula_weight     619.44
_chemical_melting_point     ?
_symmetry_cell_setting     monoclinic
_symmetry_space_group_name_H-M     'C 2/c'
_symmetry_space_group_name_Hall     '-C 2yc'
loop_
    _symmetry_equiv_pos_as_xyz
    'x, y, z'
    '-x, y, -z+1/2'
    'x+1/2, y+1/2, z'
    '-x+1/2, y+1/2, -z+1/2'
    '-x, -y, -z'
    'x, -y, z-1/2'
    '-x+1/2, -y+1/2, -z'
    'x+1/2, -y+1/2, z-1/2'
_cell_length_a     28.043(2)
_cell_length_b     11.3563(8)
_cell_length_c     21.5497(16)
_cell_angle_alpha     90.00
_cell_angle_beta     122.7440(10)
_cell_angle_gamma     90.00
_cell_volume     5772.2(7)
_cell_formula_units_Z     8
_cell_measurement_reflns_used     1972
_cell_measurement_theta_min     2.25
_cell_measurement_theta_max     19.80
_cell_measurement_temperature     296(2)
_exptl_crystal_description     block
_exptl_crystal_colour     colourless
_exptl_crystal_size_max     0.23
_exptl_crystal_size_mid     0.10
_exptl_crystal_size_min     0.10
_exptl_crystal_density_diffrn     1.426
_exptl_crystal_density_meas     ?
_exptl_crystal_density_method     'not measured'
_exptl_crystal_F_000     2544
_exptl_absorpt_coefficient_mu     0.273
_exptl_absorpt_correction_type     none
_exptl_absorpt_process_details     ?
_exptl_absorpt_correction_T_min     ?
_exptl_absorpt_correction_T_max     ?
_exptl_special_details
;
;
_diffrn_ambient_temperature     296(2)
_diffrn_radiation_type     MoK\a
_diffrn_radiation_wavelength     0.71073
_diffrn_radiation_source     'fine-focus sealed tube'
_diffrn_radiation_monochromator     graphite
_diffrn_measurement_device_type     'Bruker SMART APEX CCD area-detector'
_diffrn_measurement_method     '\f and \w'
_diffrn_detector_area_resol_mean     ?
_diffrn_reflns_number     22711
_diffrn_reflns_av_R_equivalents     0.0694
_diffrn_reflns_av_sigmaI/netI     0.0759
_diffrn_reflns_theta_min     1.73
_diffrn_reflns_theta_max     27.00
_diffrn_reflns_theta_full     27.00
_diffrn_measured_fraction_theta_max     0.991
_diffrn_measured_fraction_theta_full     0.991
_diffrn_reflns_limit_h_min     -35
_diffrn_reflns_limit_h_max     35
_diffrn_reflns_limit_k_min     -14
_diffrn_reflns_limit_k_max     14
_diffrn_reflns_limit_l_min     -26
_diffrn_reflns_limit_l_max     27
_diffrn_standards_number     ?
_diffrn_standards_interval_count     ?
_diffrn_standards_interval_time     ?
_diffrn_standards_decay_%     ?
_refine_special_details
;
Refinement of <i>F</i>^2^ against ALL reflections. The weighted <i>R</i>-factor
<i>wR</i> and goodness of fit <i>S</i> are based on <i>F</i>^2^, conventional
<i>R</i>-factors <i>R</i> are based on <i>F</i>, with <i>F</i> set to zero for
negative <i>F</i>^2^. The threshold expression of <i>F</i>^2^ >
\s(<i>F</i>^2^) is used only for calculating <i>R</i>-factors(gt) <i>etc</i>.
and is not relevant to the choice of reflections for refinement.
<i>R</i>-factors based on <i>F</i>^2^ are statistically about twice as large
as those based on <i>F</i>, and <i>R</i>- factors based on ALL data will be
even larger.
;
_reflns_number_total     6251
_reflns_number_gt     3432
_reflns_threshold_expression     I>2\s(I)
_refine_ls_structure_factor_coef     Fsqd
_refine_ls_matrix_type     full
_refine_ls_R_factor_all     0.1343
_refine_ls_R_factor_gt     0.0658
_refine_ls_wR_factor_gt     0.1373
_refine_ls_wR_factor_ref     0.1595
_refine_ls_goodness_of_fit_ref     1.009
_refine_ls_restrained_S_all     1.009
_refine_ls_number_reflns     6251
_refine_ls_number_parameters     397
_refine_ls_number_restraints     0
_refine_ls_hydrogen_treatment     constr
_refine_ls_weighting_scheme     calc
_refine_ls_weighting_details
               'calc w = 1/[\s^2^(Fo^2^)+(0.0656P)^2^] where P=(Fo^2^+2Fc^2^)/3'
_atom_sites_solution_hydrogens     geom
_atom_sites_solution_primary     direct
_atom_sites_solution_secondary     difmap
_refine_ls_shift/su_max     0.000
_refine_ls_shift/su_mean     0.000
_refine_diff_density_max     0.225
_refine_diff_density_min     -0.277
_refine_ls_extinction_method     none
_refine_ls_extinction_coef     ?
loop_
    _atom_type_symbol
    _atom_type_description
    _atom_type_scat_dispersion_real
    _atom_type_scat_dispersion_imag
    _atom_type_scat_source
    'C' 'C' 0.0033 0.0016
                         'International Tables Vol C Tables 4.2.6.8 and 6.1.1.4'
    'H' 'H' 0.0000 0.0000
                         'International Tables Vol C Tables 4.2.6.8 and 6.1.1.4'
    'N' 'N' 0.0061 0.0033
                         'International Tables Vol C Tables 4.2.6.8 and 6.1.1.4'
    'O' 'O' 0.0106 0.0060
                         'International Tables Vol C Tables 4.2.6.8 and 6.1.1.4'
    'Cl' 'Cl' 0.1484 0.1585
                         'International Tables Vol C Tables 4.2.6.8 and 6.1.1.4'
_computing_data_collection     'SMART (Bruker, 2000)'
_computing_cell_refinement     'SAINT (Bruker, 2000)'
_computing_data_reduction     'SAINT (Bruker, 2000)'
_computing_structure_solution     'SHELXS97 (Sheldrick, 2008)'
_computing_structure_refinement     'SHELXL97 (Sheldrick, 2008)'
_computing_molecular_graphics     'SHELXTL (Sheldrick, 2008)'
_computing_publication_material     'SHELXTL (Sheldrick, 2008)'
loop_
    _atom_site_type_symbol
    _atom_site_label
    _atom_site_fract_x
    _atom_site_fract_y
    _atom_site_fract_z
    _atom_site_U_iso_or_equiv
    _atom_site_adp_type
    _atom_site_calc_flag
    _atom_site_refinement_flags
    _atom_site_occupancy
    _atom_site_disorder_assembly
    _atom_site_disorder_group
    C C1 0.15141(12) 0.7594(3) 0.30121(18) 0.0559(9) Uani d . 1 . .
    C C2 0.16014(13) 0.6517(3) 0.28105(19) 0.0618(9) Uani d . 1 . .
    H H2 0.1349 0.5902 0.2705 0.074 Uiso calc R 1 . .
    C C3 0.20679(12) 0.6352(3) 0.27648(17) 0.0562(9) Uani d . 1 . .
    H H3 0.2130 0.5624 0.2623 0.067 Uiso calc R 1 . .
    C C4 0.24445(11) 0.7262(3) 0.29288(15) 0.0425(7) Uani d . 1 . .
    C C5 0.23582(12) 0.8331(3) 0.31471(17) 0.0545(8) Uani d . 1 . .
    H H5 0.2617 0.8938 0.3269 0.065 Uiso calc R 1 . .
    C C6 0.18899(12) 0.8510(3) 0.31871(19) 0.0615(9) Uani d . 1 . .
    H H6 0.1828 0.9237 0.3330 0.074 Uiso calc R 1 . .
    C C7 0.29051(12) 0.7746(3) 0.22679(17) 0.0502(8) Uani d . 1 . .
    C C8 0.33543(12) 0.7466(3) 0.21498(16) 0.0485(8) Uani d . 1 . .
    C C9 0.33834(15) 0.8010(3) 0.15926(19) 0.0705(10) Uani d . 1 . .
    H H9 0.3132 0.8613 0.1318 0.085 Uiso calc R 1 . .
    C C10 0.37794(16) 0.7665(4) 0.1447(2) 0.0827(12) Uani d . 1 . .
    H H10 0.3796 0.8031 0.1073 0.099 Uiso calc R 1 . .
    C C11 0.41546(16) 0.6774(4) 0.1854(2) 0.0776(12) Uani d . 1 . .
    H H11 0.4419 0.6536 0.1746 0.093 Uiso calc R 1 . .
    C C12 0.41441(13) 0.6231(3) 0.24197(17) 0.0597(9) Uani d . 1 . .
    H H12 0.4401 0.5634 0.2691 0.072 Uiso calc R 1 . .
    C C13 0.37438(11) 0.6583(3) 0.25844(16) 0.0460(7) Uani d . 1 . .
    C C14 0.33712(11) 0.6382(2) 0.32842(15) 0.0384(7) Uani d . 1 . .
    C C15 0.38186(11) 0.5356(2) 0.44066(15) 0.0359(7) Uani d . 1 . .
    C C16 0.43022(11) 0.5918(2) 0.49417(16) 0.0434(7) Uani d . 1 . .
    H H16 0.4341 0.6728 0.4923 0.052 Uiso calc R 1 . .
    C C17 0.47308(12) 0.5260(3) 0.55090(16) 0.0510(8) Uani d . 1 . .
    H H17 0.5061 0.5629 0.5876 0.061 Uiso calc R 1 . .
    C C18 0.46706(11) 0.4053(3) 0.55324(15) 0.0430(7) Uani d . 1 . .
    H H18 0.4958 0.3604 0.5912 0.052 Uiso calc R 1 . .
    C C19 0.41816(11) 0.3536(2) 0.49879(15) 0.0346(6) Uani d . 1 . .
    C C20 0.37475(10) 0.4164(2) 0.44153(15) 0.0362(6) Uani d . 1 . .
    H H20 0.3418 0.3794 0.4048 0.043 Uiso calc R 1 . .
    C C21 0.42029(10) 0.1591(2) 0.46272(15) 0.0365(6) Uani d . 1 . .
    C C22 0.46375(11) 0.1061(2) 0.40343(15) 0.0402(7) Uani d . 1 . .
    C C23 0.49672(11) 0.1357(3) 0.37574(16) 0.0507(8) Uani d . 1 . .
    H H23 0.5096 0.2126 0.3803 0.061 Uiso calc R 1 . .
    C C24 0.51062(12) 0.0527(3) 0.34157(18) 0.0626(9) Uani d . 1 . .
    H H24 0.5332 0.0736 0.3238 0.075 Uiso calc R 1 . .
    C C25 0.49123(13) -0.0619(3) 0.33343(18) 0.0616(9) Uani d . 1 . .
    H H25 0.5011 -0.1179 0.3108 0.074 Uiso calc R 1 . .
    C C26 0.45743(11) -0.0925(3) 0.35886(17) 0.0532(8) Uani d . 1 . .
    H H26 0.4441 -0.1692 0.3531 0.064 Uiso calc R 1 . .
    C C27 0.44305(10) -0.0085(2) 0.39337(15) 0.0388(7) Uani d . 1 . .
    C C28 0.40453(11) -0.0402(3) 0.41594(16) 0.0432(7) Uani d . 1 . .
    C C29 0.35068(11) 0.0301(2) 0.46823(15) 0.0404(7) Uani d . 1 . .
    C C30 0.30465(12) 0.1049(3) 0.44078(17) 0.0490(8) Uani d . 1 . .
    H H30 0.3016 0.1704 0.4129 0.059 Uiso calc R 1 . .
    C C31 0.26329(13) 0.0809(3) 0.45527(19) 0.0628(9) Uani d . 1 . .
    H H31 0.2325 0.1315 0.4379 0.075 Uiso calc R 1 . .
    C C32 0.26727(14) -0.0164(3) 0.4949(2) 0.0614(9) Uani d . 1 . .
    C C33 0.31256(14) -0.0906(3) 0.52176(18) 0.0628(9) Uani d . 1 . .
    H H33 0.3150 -0.1568 0.5487 0.075 Uiso calc R 1 . .
    C C34 0.35451(12) -0.0670(3) 0.50883(16) 0.0516(8) Uani d . 1 . .
    H H34 0.3856 -0.1170 0.5276 0.062 Uiso calc R 1 . .
    Cl Cl1 0.09206(4) 0.78360(10) 0.30638(6) 0.0883(4) Uani d . 1 . .
    Cl Cl2 0.21428(5) -0.04566(12) 0.51094(7) 0.1140(5) Uani d . 1 . .
    N N1 0.29124(9) 0.7099(2) 0.28274(13) 0.0414(6) Uani d . 1 . .
    N N2 0.37633(9) 0.6075(2) 0.31840(12) 0.0417(6) Uani d . 1 . .
    N N3 0.45216(9) 0.19030(19) 0.44073(12) 0.0405(6) Uani d . 1 . .
    N N4 0.39348(9) 0.05110(19) 0.45116(12) 0.0384(6) Uani d . 1 . .
    O O1 0.33518(7) 0.60201(16) 0.38599(10) 0.0447(5) Uani d . 1 . .
    O O2 0.25236(9) 0.8446(2) 0.18965(12) 0.0715(7) Uani d . 1 . .
    O O3 0.40913(7) 0.23167(15) 0.50289(10) 0.0408(5) Uani d . 1 . .
    O O4 0.38040(9) -0.13455(18) 0.40336(13) 0.0649(7) Uani d . 1 . .
loop_
    _atom_site_aniso_label
    _atom_site_aniso_U_11
    _atom_site_aniso_U_22
    _atom_site_aniso_U_33
    _atom_site_aniso_U_12
    _atom_site_aniso_U_13
    _atom_site_aniso_U_23
    C1 0.0412(16) 0.061(2) 0.063(2) 0.0031(16) 0.0265(16) 0.0035(18)
    C2 0.0488(18) 0.049(2) 0.082(3) -0.0122(16) 0.0319(18) -0.0058(19)
    C3 0.0533(18) 0.0416(19) 0.068(2) -0.0043(16) 0.0293(17) -0.0063(17)
    C4 0.0335(14) 0.0388(18) 0.0436(18) 0.0036(13) 0.0132(13) 0.0048(14)
    C5 0.0429(17) 0.043(2) 0.069(2) -0.0033(15) 0.0247(16) -0.0038(17)
    C6 0.0452(17) 0.047(2) 0.082(3) 0.0029(16) 0.0282(17) -0.0100(18)
    C7 0.0454(17) 0.048(2) 0.0401(19) -0.0037(15) 0.0117(15) 0.0051(16)
    C8 0.0494(17) 0.051(2) 0.0359(18) -0.0070(15) 0.0172(15) 0.0045(15)
    C9 0.069(2) 0.081(3) 0.052(2) -0.010(2) 0.0263(19) 0.013(2)
    C10 0.072(2) 0.123(4) 0.054(2) -0.017(3) 0.035(2) 0.006(3)
    C11 0.075(2) 0.110(4) 0.062(3) -0.016(2) 0.046(2) -0.013(2)
    C12 0.0563(19) 0.074(3) 0.051(2) -0.0059(17) 0.0307(17) -0.0092(18)
    C13 0.0439(16) 0.050(2) 0.0389(18) -0.0101(14) 0.0189(14) -0.0082(15)
    C14 0.0393(15) 0.0325(17) 0.0362(17) -0.0018(13) 0.0158(13) 0.0015(13)
    C15 0.0382(14) 0.0334(17) 0.0399(17) 0.0063(13) 0.0235(13) 0.0072(14)
    C16 0.0502(17) 0.0269(16) 0.0521(19) -0.0039(13) 0.0270(15) -0.0011(14)
    C17 0.0451(17) 0.043(2) 0.047(2) -0.0094(14) 0.0135(15) -0.0039(16)
    C18 0.0419(16) 0.0392(18) 0.0384(17) 0.0024(13) 0.0156(14) 0.0055(14)
    C19 0.0432(15) 0.0255(15) 0.0422(17) -0.0030(12) 0.0278(14) -0.0001(13)
    C20 0.0329(14) 0.0360(17) 0.0365(16) -0.0042(12) 0.0167(12) -0.0052(13)
    C21 0.0370(14) 0.0288(16) 0.0414(17) 0.0008(12) 0.0197(13) -0.0009(13)
    C22 0.0365(14) 0.0397(18) 0.0420(17) -0.0023(13) 0.0197(13) -0.0031(14)
    C23 0.0518(17) 0.052(2) 0.054(2) -0.0095(15) 0.0329(16) -0.0074(16)
    C24 0.0541(19) 0.082(3) 0.063(2) -0.0146(19) 0.0385(18) -0.018(2)
    C25 0.0528(18) 0.069(2) 0.067(2) 0.0015(18) 0.0351(18) -0.018(2)
    C26 0.0444(16) 0.048(2) 0.064(2) -0.0031(15) 0.0278(16) -0.0148(17)
    C27 0.0325(14) 0.0362(17) 0.0429(17) -0.0004(12) 0.0171(13) -0.0052(14)
    C28 0.0417(15) 0.0326(17) 0.0532(19) 0.0014(14) 0.0243(14) -0.0015(15)
    C29 0.0385(15) 0.0370(17) 0.0476(18) -0.0055(13) 0.0247(14) -0.0008(15)
    C30 0.0478(16) 0.0437(19) 0.060(2) 0.0019(15) 0.0320(16) 0.0043(16)
    C31 0.0513(19) 0.066(2) 0.079(3) 0.0040(17) 0.0404(19) -0.005(2)
    C32 0.065(2) 0.070(3) 0.071(2) -0.0168(19) 0.051(2) -0.011(2)
    C33 0.073(2) 0.066(2) 0.058(2) -0.013(2) 0.0403(19) 0.0077(19)
    C34 0.0539(18) 0.046(2) 0.052(2) 0.0009(15) 0.0267(16) 0.0093(16)
    Cl1 0.0611(5) 0.0904(8) 0.1270(9) 0.0016(5) 0.0599(6) -0.0005(7)
    Cl2 0.1066(8) 0.1518(12) 0.1397(11) -0.0316(8) 0.1032(8) -0.0167(9)
    N1 0.0382(12) 0.0372(14) 0.0401(14) 0.0015(11) 0.0156(11) 0.0056(12)
    N2 0.0447(13) 0.0413(15) 0.0408(14) 0.0015(11) 0.0243(12) 0.0008(12)
    N3 0.0452(13) 0.0337(14) 0.0461(15) -0.0044(11) 0.0271(12) -0.0036(12)
    N4 0.0415(12) 0.0280(13) 0.0506(15) -0.0043(10) 0.0280(12) -0.0044(11)
    O1 0.0427(10) 0.0424(12) 0.0497(12) 0.0110(9) 0.0255(10) 0.0148(10)
    O2 0.0596(13) 0.0775(17) 0.0605(15) 0.0203(13) 0.0214(12) 0.0328(14)
    O3 0.0572(11) 0.0245(10) 0.0509(13) -0.0027(9) 0.0358(10) -0.0013(9)
    O4 0.0691(14) 0.0408(13) 0.1020(19) -0.0178(11) 0.0576(14) -0.0200(13)
_geom_special_details
;
All e.s.d.'s (except the e.s.d. in the dihedral angle between two l.s. planes)
are estimated using the full covariance matrix. The cell e.s.d.'s are taken
into account individually in the estimation of e.s.d.'s in distances, angles
and torsion angles; correlations between e.s.d.'s in cell parameters are only
used when they are defined by crystal symmetry. An approximate (isotropic)
treatment of cell e.s.d.'s is used for estimating e.s.d.'s involving l.s.
planes.
;
loop_
    _geom_bond_atom_site_label_1
    _geom_bond_atom_site_label_2
    _geom_bond_site_symmetry_2
    _geom_bond_distance
    _geom_bond_publ_flag
    C1 C2 . 1.364(4) ?
    C1 C6 . 1.380(4) ?
    C1 Cl1 . 1.749(3) ?
    C2 C3 . 1.377(4) ?
    C2 H2 . 0.9300 ?
    C3 C4 . 1.380(4) ?
    C3 H3 . 0.9300 ?
    C4 C5 . 1.370(4) ?
    C4 N1 . 1.454(3) ?
    C5 C6 . 1.377(4) ?
    C5 H5 . 0.9300 ?
    C6 H6 . 0.9300 ?
    C7 O2 . 1.221(3) ?
    C7 N1 . 1.402(4) ?
    C7 C8 . 1.449(4) ?
    C8 C9 . 1.392(4) ?
    C8 C13 . 1.403(4) ?
    C9 C10 . 1.364(5) ?
    C9 H9 . 0.9300 ?
    C10 C11 . 1.379(5) ?
    C10 H10 . 0.9300 ?
    C11 C12 . 1.380(5) ?
    C11 H11 . 0.9300 ?
    C12 C13 . 1.406(4) ?
    C12 H12 . 0.9300 ?
    C13 N2 . 1.389(3) ?
    C14 N2 . 1.278(3) ?
    C14 O1 . 1.336(3) ?
    C14 N1 . 1.385(3) ?
    C15 C20 . 1.370(4) ?
    C15 C16 . 1.372(4) ?
    C15 O1 . 1.415(3) ?
    C16 C17 . 1.381(4) ?
    C16 H16 . 0.9300 ?
    C17 C18 . 1.385(4) ?
    C17 H17 . 0.9300 ?
    C18 C19 . 1.365(4) ?
    C18 H18 . 0.9300 ?
    C19 C20 . 1.374(3) ?
    C19 O3 . 1.419(3) ?
    C20 H20 . 0.9300 ?
    C21 N3 . 1.268(3) ?
    C21 O3 . 1.349(3) ?
    C21 N4 . 1.389(3) ?
    C22 C23 . 1.386(4) ?
    C22 C27 . 1.394(4) ?
    C22 N3 . 1.396(3) ?
    C23 C24 . 1.376(4) ?
    C23 H23 . 0.9300 ?
    C24 C25 . 1.384(4) ?
    C24 H24 . 0.9300 ?
    C25 C26 . 1.372(4) ?
    C25 H25 . 0.9300 ?
    C26 C27 . 1.396(4) ?
    C26 H26 . 0.9300 ?
    C27 C28 . 1.450(4) ?
    C28 O4 . 1.217(3) ?
    C28 N4 . 1.415(3) ?
    C29 C34 . 1.376(4) ?
    C29 C30 . 1.382(4) ?
    C29 N4 . 1.453(3) ?
    C30 C31 . 1.381(4) ?
    C30 H30 . 0.9300 ?
    C31 C32 . 1.364(5) ?
    C31 H31 . 0.9300 ?
    C32 C33 . 1.364(5) ?
    C32 Cl2 . 1.730(3) ?
    C33 C34 . 1.374(4) ?
    C33 H33 . 0.9300 ?
    C34 H34 . 0.9300 ?
loop_
    _geom_angle_atom_site_label_1
    _geom_angle_atom_site_label_2
    _geom_angle_atom_site_label_3
    _geom_angle_site_symmetry_1
    _geom_angle_site_symmetry_3
    _geom_angle
    _geom_angle_publ_flag
    C2 C1 C6 . . 121.4(3) ?
    C2 C1 Cl1 . . 120.1(3) ?
    C6 C1 Cl1 . . 118.5(3) ?
    C1 C2 C3 . . 119.0(3) ?
    C1 C2 H2 . . 120.5 ?
    C3 C2 H2 . . 120.5 ?
    C2 C3 C4 . . 120.4(3) ?
    C2 C3 H3 . . 119.8 ?
    C4 C3 H3 . . 119.8 ?
    C5 C4 C3 . . 119.9(3) ?
    C5 C4 N1 . . 120.4(3) ?
    C3 C4 N1 . . 119.6(3) ?
    C4 C5 C6 . . 120.3(3) ?
    C4 C5 H5 . . 119.9 ?
    C6 C5 H5 . . 119.9 ?
    C5 C6 C1 . . 119.0(3) ?
    C5 C6 H6 . . 120.5 ?
    C1 C6 H6 . . 120.5 ?
    O2 C7 N1 . . 120.3(3) ?
    O2 C7 C8 . . 124.4(3) ?
    N1 C7 C8 . . 115.2(3) ?
    C9 C8 C13 . . 120.4(3) ?
    C9 C8 C7 . . 121.1(3) ?
    C13 C8 C7 . . 118.5(3) ?
    C10 C9 C8 . . 120.3(4) ?
    C10 C9 H9 . . 119.8 ?
    C8 C9 H9 . . 119.8 ?
    C9 C10 C11 . . 120.0(4) ?
    C9 C10 H10 . . 120.0 ?
    C11 C10 H10 . . 120.0 ?
    C10 C11 C12 . . 121.1(3) ?
    C10 C11 H11 . . 119.5 ?
    C12 C11 H11 . . 119.5 ?
    C11 C12 C13 . . 119.8(3) ?
    C11 C12 H12 . . 120.1 ?
    C13 C12 H12 . . 120.1 ?
    N2 C13 C8 . . 122.8(3) ?
    N2 C13 C12 . . 118.8(3) ?
    C8 C13 C12 . . 118.3(3) ?
    N2 C14 O1 . . 123.0(2) ?
    N2 C14 N1 . . 126.4(3) ?
    O1 C14 N1 . . 110.6(2) ?
    C20 C15 C16 . . 122.2(3) ?
    C20 C15 O1 . . 117.5(2) ?
    C16 C15 O1 . . 120.1(2) ?
    C15 C16 C17 . . 118.9(3) ?
    C15 C16 H16 . . 120.5 ?
    C17 C16 H16 . . 120.5 ?
    C16 C17 C18 . . 120.2(3) ?
    C16 C17 H17 . . 119.9 ?
    C18 C17 H17 . . 119.9 ?
    C19 C18 C17 . . 118.7(3) ?
    C19 C18 H18 . . 120.6 ?
    C17 C18 H18 . . 120.6 ?
    C18 C19 C20 . . 122.6(2) ?
    C18 C19 O3 . . 119.8(2) ?
    C20 C19 O3 . . 117.5(2) ?
    C15 C20 C19 . . 117.4(2) ?
    C15 C20 H20 . . 121.3 ?
    C19 C20 H20 . . 121.3 ?
    N3 C21 O3 . . 121.6(2) ?
    N3 C21 N4 . . 127.1(2) ?
    O3 C21 N4 . . 111.3(2) ?
    C23 C22 C27 . . 118.6(3) ?
    C23 C22 N3 . . 119.9(3) ?
    C27 C22 N3 . . 121.5(2) ?
    C24 C23 C22 . . 120.8(3) ?
    C24 C23 H23 . . 119.6 ?
    C22 C23 H23 . . 119.6 ?
    C23 C24 C25 . . 120.4(3) ?
    C23 C24 H24 . . 119.8 ?
    C25 C24 H24 . . 119.8 ?
    C26 C25 C24 . . 119.8(3) ?
    C26 C25 H25 . . 120.1 ?
    C24 C25 H25 . . 120.1 ?
    C25 C26 C27 . . 120.0(3) ?
    C25 C26 H26 . . 120.0 ?
    C27 C26 H26 . . 120.0 ?
    C22 C27 C26 . . 120.3(3) ?
    C22 C27 C28 . . 120.2(2) ?
    C26 C27 C28 . . 119.4(3) ?
    O4 C28 N4 . . 120.5(3) ?
    O4 C28 C27 . . 124.7(3) ?
    N4 C28 C27 . . 114.6(2) ?
    C34 C29 C30 . . 119.9(3) ?
    C34 C29 N4 . . 120.1(2) ?
    C30 C29 N4 . . 119.9(2) ?
    C31 C30 C29 . . 119.1(3) ?
    C31 C30 H30 . . 120.5 ?
    C29 C30 H30 . . 120.5 ?
    C32 C31 C30 . . 120.5(3) ?
    C32 C31 H31 . . 119.8 ?
    C30 C31 H31 . . 119.8 ?
    C31 C32 C33 . . 120.5(3) ?
    C31 C32 Cl2 . . 119.5(3) ?
    C33 C32 Cl2 . . 120.0(3) ?
    C32 C33 C34 . . 119.8(3) ?
    C32 C33 H33 . . 120.1 ?
    C34 C33 H33 . . 120.1 ?
    C33 C34 C29 . . 120.3(3) ?
    C33 C34 H34 . . 119.9 ?
    C29 C34 H34 . . 119.9 ?
    C14 N1 C7 . . 119.7(2) ?
    C14 N1 C4 . . 122.3(2) ?
    C7 N1 C4 . . 117.9(2) ?
    C14 N2 C13 . . 116.1(2) ?
    C21 N3 C22 . . 117.0(2) ?
    C21 N4 C28 . . 119.3(2) ?
    C21 N4 C29 . . 122.7(2) ?
    C28 N4 C29 . . 117.8(2) ?
    C14 O1 C15 . . 116.9(2) ?
    C21 O3 C19 . . 116.43(19) ?
loop_
    _geom_torsion_atom_site_label_1
    _geom_torsion_atom_site_label_2
    _geom_torsion_atom_site_label_3
    _geom_torsion_atom_site_label_4
    _geom_torsion_site_symmetry_1
    _geom_torsion_site_symmetry_2
    _geom_torsion_site_symmetry_3
    _geom_torsion_site_symmetry_4
    _geom_torsion
    _geom_torsion_publ_flag
    C6 C1 C2 C3 . . . . -1.5(5) ?
    Cl1 C1 C2 C3 . . . . 179.2(3) ?
    C1 C2 C3 C4 . . . . 0.7(5) ?
    C2 C3 C4 C5 . . . . 0.8(5) ?
    C2 C3 C4 N1 . . . . -175.6(3) ?
    C3 C4 C5 C6 . . . . -1.5(5) ?
    N1 C4 C5 C6 . . . . 174.9(3) ?
    C4 C5 C6 C1 . . . . 0.7(5) ?
    C2 C1 C6 C5 . . . . 0.9(5) ?
    Cl1 C1 C6 C5 . . . . -179.9(2) ?
    O2 C7 C8 C9 . . . . 1.0(5) ?
    N1 C7 C8 C9 . . . . 177.5(3) ?
    O2 C7 C8 C13 . . . . -175.6(3) ?
    N1 C7 C8 C13 . . . . 1.0(4) ?
    C13 C8 C9 C10 . . . . 2.1(5) ?
    C7 C8 C9 C10 . . . . -174.3(3) ?
    C8 C9 C10 C11 . . . . -0.2(6) ?
    C9 C10 C11 C12 . . . . -1.0(6) ?
    C10 C11 C12 C13 . . . . 0.3(5) ?
    C9 C8 C13 N2 . . . . 174.8(3) ?
    C7 C8 C13 N2 . . . . -8.7(4) ?
    C9 C8 C13 C12 . . . . -2.8(4) ?
    C7 C8 C13 C12 . . . . 173.8(3) ?
    C11 C12 C13 N2 . . . . -176.1(3) ?
    C11 C12 C13 C8 . . . . 1.6(5) ?
    C20 C15 C16 C17 . . . . -0.2(4) ?
    O1 C15 C16 C17 . . . . 173.9(2) ?
    C15 C16 C17 C18 . . . . 0.1(4) ?
    C16 C17 C18 C19 . . . . -0.2(4) ?
    C17 C18 C19 C20 . . . . 0.3(4) ?
    C17 C18 C19 O3 . . . . -175.2(2) ?
    C16 C15 C20 C19 . . . . 0.3(4) ?
    O1 C15 C20 C19 . . . . -174.0(2) ?
    C18 C19 C20 C15 . . . . -0.3(4) ?
    O3 C19 C20 C15 . . . . 175.3(2) ?
    C27 C22 C23 C24 . . . . -2.5(4) ?
    N3 C22 C23 C24 . . . . 177.2(3) ?
    C22 C23 C24 C25 . . . . 0.8(5) ?
    C23 C24 C25 C26 . . . . 0.7(5) ?
    C24 C25 C26 C27 . . . . -0.5(5) ?
    C23 C22 C27 C26 . . . . 2.7(4) ?
    N3 C22 C27 C26 . . . . -177.0(3) ?
    C23 C22 C27 C28 . . . . -174.8(3) ?
    N3 C22 C27 C28 . . . . 5.5(4) ?
    C25 C26 C27 C22 . . . . -1.2(4) ?
    C25 C26 C27 C28 . . . . 176.3(3) ?
    C22 C27 C28 O4 . . . . 173.0(3) ?
    C26 C27 C28 O4 . . . . -4.5(4) ?
    C22 C27 C28 N4 . . . . -3.3(4) ?
    C26 C27 C28 N4 . . . . 179.3(2) ?
    C34 C29 C30 C31 . . . . 0.5(4) ?
    N4 C29 C30 C31 . . . . 177.5(3) ?
    C29 C30 C31 C32 . . . . -1.3(5) ?
    C30 C31 C32 C33 . . . . 1.0(5) ?
    C30 C31 C32 Cl2 . . . . -178.9(2) ?
    C31 C32 C33 C34 . . . . 0.0(5) ?
    Cl2 C32 C33 C34 . . . . 180.0(3) ?
    C32 C33 C34 C29 . . . . -0.8(5) ?
    C30 C29 C34 C33 . . . . 0.5(4) ?
    N4 C29 C34 C33 . . . . -176.5(3) ?
    N2 C14 N1 C7 . . . . -12.6(4) ?
    O1 C14 N1 C7 . . . . 168.3(2) ?
    N2 C14 N1 C4 . . . . 170.8(3) ?
    O1 C14 N1 C4 . . . . -8.3(3) ?
    O2 C7 N1 C14 . . . . -174.7(3) ?
    C8 C7 N1 C14 . . . . 8.7(4) ?
    O2 C7 N1 C4 . . . . 2.1(4) ?
    C8 C7 N1 C4 . . . . -174.6(2) ?
    C5 C4 N1 C14 . . . . 112.2(3) ?
    C3 C4 N1 C14 . . . . -71.4(3) ?
    C5 C4 N1 C7 . . . . -64.5(4) ?
    C3 C4 N1 C7 . . . . 112.0(3) ?
    O1 C14 N2 C13 . . . . -176.1(2) ?
    N1 C14 N2 C13 . . . . 4.8(4) ?
    C8 C13 N2 C14 . . . . 6.0(4) ?
    C12 C13 N2 C14 . . . . -176.5(3) ?
    O3 C21 N3 C22 . . . . 176.2(2) ?
    N4 C21 N3 C22 . . . . -2.9(4) ?
    C23 C22 N3 C21 . . . . 177.8(3) ?
    C27 C22 N3 C21 . . . . -2.5(4) ?
    N3 C21 N4 C28 . . . . 5.0(4) ?
    O3 C21 N4 C28 . . . . -174.2(2) ?
    N3 C21 N4 C29 . . . . -169.8(3) ?
    O3 C21 N4 C29 . . . . 11.0(3) ?
    O4 C28 N4 C21 . . . . -178.0(3) ?
    C27 C28 N4 C21 . . . . -1.5(4) ?
    O4 C28 N4 C29 . . . . -2.9(4) ?
    C27 C28 N4 C29 . . . . 173.5(2) ?
    C34 C29 N4 C21 . . . . -130.7(3) ?
    C30 C29 N4 C21 . . . . 52.3(4) ?
    C34 C29 N4 C28 . . . . 54.4(4) ?
    C30 C29 N4 C28 . . . . -122.6(3) ?
    N2 C14 O1 C15 . . . . 5.8(4) ?
    N1 C14 O1 C15 . . . . -175.0(2) ?
    C20 C15 O1 C14 . . . . -103.7(3) ?
    C16 C15 O1 C14 . . . . 82.0(3) ?
    N3 C21 O3 C19 . . . . 20.3(4) ?
    N4 C21 O3 C19 . . . . -160.5(2) ?
    C18 C19 O3 C21 . . . . -98.9(3) ?
    C20 C19 O3 C21 . . . . 85.4(3) ?
loop_
    _geom_hbond_atom_site_label_D
    _geom_hbond_atom_site_label_H
    _geom_hbond_atom_site_label_A
    _geom_hbond_site_symmetry_A
    _geom_hbond_distance_DH
    _geom_hbond_distance_HA
    _geom_hbond_distance_DA
    _geom_hbond_angle_DHA
    C20 H20 O2 4_545 0.93 2.34 3.234(3) 162.2
