# Supplementary material for: 3,3′-Bis(4-chloro­phen­yl)-2,2′-(m-phenyl­enedi­oxy)diquinazolin-4(3H)-one
Source: Acta Crystallogr Sect E Struct Rep Online. 2008 Dec 10;65(Pt 1):o59–60. doi: 10.1107/S1600536808040567 (PMC2967973; doi:10.1107/S1600536808040567)
Supplement: Supplementary file 2 [file e-65-00o59-Isup2.hkl]

# 
# h,k,l, Fc-squared, Fo-squared, sigma(Fo-squared) and status flag 
# 
data_I
_shelx_title ' 070509am in C2/c' 
_shelx_refln_list_code          4 
_shelx_F_calc_maximum      725.26 
_exptl_crystal_F_000      2544.00 
_reflns_d_resolution_high  0.7829 
 
loop_ 
 _symmetry_equiv_pos_as_xyz 
 'x, y, z' 
 '-x, y, -z+1/2' 
 'x+1/2, y+1/2, z' 
 '-x+1/2, y+1/2, -z+1/2' 
 '-x, -y, -z' 
 'x, -y, z-1/2' 
 '-x+1/2, -y+1/2, -z' 
 'x+1/2, -y+1/2, z-1/2' 
 
_cell_length_a    28.0426 
_cell_length_b    11.3563 
_cell_length_c    21.5497 
_cell_angle_alpha  90.000 
_cell_angle_beta  122.744 
_cell_angle_gamma  90.000 
 
_shelx_F_squared_multiplier     1.000 
 
loop_ 
 _refln_index_h 
 _refln_index_k 
 _refln_index_l 
 _refln_F_squared_calc 
 _refln_F_squared_meas 
 _refln_F_squared_sigma 
 _refln_observed_status 
   2   0   0    11328.99    11911.19    373.68 o 
   4   0   0    21369.32    22433.63    699.70 o 
  14   0   0       52.77       58.53     25.92 o 
  16   0   0     4316.64     2339.46    171.02 o 
  18   0   0      181.32      223.77     46.87 o 
  20   0   0     1098.27     1006.16     99.92 o 
  22   0   0      184.09      263.82     63.73 o 
  24   0   0     5536.39     5335.43    210.65 o 
  26   0   0      188.88      164.40     93.27 o 
   1   1   0    11001.51    11252.14    241.03 o 
   3   1   0    11175.99    11213.57    128.36 o 
   5   1   0     8418.43     8631.67    112.59 o 
   7   1   0     6046.04     6040.52     94.45 o 
   9   1   0        8.33       25.10     13.86 o 
  11   1   0       26.02        4.44     13.95 o 
  13   1   0      155.24      235.21     27.51 o 
  15   1   0       19.95       51.08     21.00 o 
  17   1   0      515.68      623.44     52.55 o 
  19   1   0     1886.72     1941.35     95.32 o 
  21   1   0     8286.67     7777.25    170.68 o 
  23   1   0      837.57      990.62     75.34 o 
  25   1   0       95.05      166.54     56.07 o 
  27   1   0      136.64        0.00    108.00 o 
   0   2   0      748.99      783.87     62.87 o 
   2   2   0     8242.58     7881.19    159.73 o 
   4   2   0    25782.11    25683.70    321.22 o 
   6   2   0    16435.14    16026.03    194.32 o 
   8   2   0     4613.72     4460.63     83.05 o 
  10   2   0      275.51      324.59     28.04 o 
  12   2   0    16571.40    16273.99    224.17 o 
  14   2   0      210.62      250.81     30.87 o 
  16   2   0     1640.94     1724.83     76.59 o 
  18   2   0     1705.94     1601.69     79.58 o 
  20   2   0      861.46      882.96     63.89 o 
  22   2   0       61.79      116.31     43.80 o 
  24   2   0     2208.49     2374.91    204.04 o 
  26   2   0      203.98       56.89    135.67 o 
  28   2   0      119.68      243.29     96.02 o 
   3   3   0     2860.01     3027.57     92.48 o 
   5   3   0    26056.45    25817.43    336.88 o 
   7   3   0      849.91      945.15     46.18 o 
   9   3   0       20.11       51.67     17.15 o 
  11   3   0     3628.72     3636.60     84.25 o 
  13   3   0     7133.78     7249.04    144.33 o 
  15   3   0     1060.71     1094.40     64.01 o 
  17   3   0       43.00       31.41     33.90 o 
  19   3   0      348.07      443.89     47.45 o 
  21   3   0     1467.64     1584.43    154.20 o 
  23   3   0       37.72       43.53     66.64 o 
  25   3   0      309.71      299.54     96.43 o 
  27   3   0      205.14      238.30    135.76 o 
  29   3   0       82.94      101.17    102.63 o 
   0   4   0    23211.42    27246.88    853.33 o 
   2   4   0       59.18       20.89     33.21 o 
   4   4   0      119.81      118.12     22.85 o 
   6   4   0     7703.15     7386.57    152.61 o 
   8   4   0      153.45      193.56     24.50 o 
  10   4   0     1316.19     1150.81     73.81 o 
  12   4   0       14.89       30.80     23.52 o 
  14   4   0      708.20      781.24     53.37 o 
  16   4   0     5587.81     5462.60    129.86 o 
  18   4   0       89.88      163.71     61.84 o 
  20   4   0     2344.27     2096.02    179.51 o 
  22   4   0        2.21        0.00     63.33 o 
  24   4   0     1319.35     1514.57    210.83 o 
  26   4   0     1873.58     2126.68    247.43 o 
  28   4   0        1.65      259.40    109.28 o 
   1   5   0      591.04      848.66     83.86 o 
   3   5   0      415.44      466.41     69.06 o 
   5   5   0     5448.40     5774.06    136.20 o 
   7   5   0     1217.06     1289.00     70.78 o 
   9   5   0     9853.67     9912.11    203.81 o 
  11   5   0     1774.82     1880.94    117.87 o 
  13   5   0     1864.34     1949.12     89.95 o 
  15   5   0       35.56       58.98     40.85 o 
  17   5   0     1944.79     1992.13    163.84 o 
  19   5   0       51.87      121.86     96.28 o 
  21   5   0     1069.04      955.64    130.91 o 
  23   5   0        0.06       35.84     72.50 o 
  25   5   0        0.22       79.50     80.59 o 
  27   5   0       78.75      121.85     92.96 o 
   0   6   0     6041.59     6223.82    321.97 o 
   2   6   0      132.47      149.33     43.96 o 
   4   6   0     1481.21     1321.65    108.86 o 
   6   6   0     2840.76     3278.33    104.80 o 
   8   6   0      251.83      295.89     38.75 o 
  10   6   0      418.97      444.23     50.92 o 
  12   6   0      407.73      432.01     55.47 o 
  14   6   0      166.25      234.83     72.31 o 
  16   6   0      711.75      685.43    106.44 o 
  18   6   0        0.18        0.00     53.34 o 
  20   6   0        0.75      144.60     75.54 o 
  22   6   0        8.61        0.00     72.89 o 
  24   6   0       55.66       61.56    118.00 o 
  26   6   0        0.52        0.00     83.43 o 
   1   7   0        1.30        0.00     32.26 o 
   3   7   0       43.69       63.31     32.89 o 
   5   7   0      395.43      371.60     51.05 o 
   7   7   0      917.05     1213.69     78.94 o 
   9   7   0      249.89      329.28     46.38 o 
  11   7   0       86.68      197.83     68.46 o 
  13   7   0       23.69       36.04     63.99 o 
  15   7   0      203.78      279.65     87.61 o 
  17   7   0       13.42      103.65     74.34 o 
  19   7   0      298.68      279.15    111.69 o 
  21   7   0      385.97       93.74     86.72 o 
  23   7   0       72.86        0.00    108.89 o 
  25   7   0       29.65      103.39     92.16 o 
   0   8   0     1532.01     1481.04    197.74 o 
   2   8   0      201.95      170.73     45.87 o 
   4   8   0      982.90      944.97     78.49 o 
   6   8   0      490.10      539.82     57.86 o 
   8   8   0      269.39      273.20     53.94 o 
  10   8   0       37.95       95.82     89.40 o 
  12   8   0      274.49      180.97     70.42 o 
  14   8   0       13.68        0.00    122.25 o 
  16   8   0        1.03       90.94     75.10 o 
  18   8   0       27.07      100.70     87.42 o 
  20   8   0       39.96        0.00     84.01 o 
  22   8   0      208.82      339.96    111.05 o 
  24   8   0      241.57      120.83    114.57 o 
   1   9   0      908.71     1059.50    144.25 o 
   3   9   0       55.59      126.64    100.90 o 
   5   9   0     1523.05     1566.58    113.18 o 
   7   9   0     1580.38     1339.11    131.47 o 
   9   9   0       58.36      102.99     65.69 o 
  11   9   0     1717.20     1577.71    383.22 o 
  13   9   0      618.44      949.80    137.64 o 
  15   9   0      206.22      251.17     94.22 o 
  17   9   0      565.78      986.40    157.50 o 
  19   9   0      522.62      607.26    126.67 o 
  21   9   0      131.75      155.82    121.50 o 
  23   9   0        2.95        0.00    129.05 o 
   0  10   0      729.74      754.97    165.80 o 
   2  10   0      373.82      505.83    106.73 o 
   4  10   0     1104.38     1115.82    106.15 o 
   6  10   0       41.93        0.00     52.16 o 
   8  10   0     1800.82     2028.46    172.00 o 
  10  10   0     1292.53     1131.27    136.32 o 
  12  10   0     2057.67     2217.41    315.42 o 
  14  10   0       94.31      210.49     92.56 o 
  16  10   0       54.08        3.82     83.96 o 
  18  10   0        9.57       29.53    107.05 o 
  20  10   0       40.50      205.09    108.09 o 
   1  11   0      308.03      463.43    164.79 o 
   3  11   0       73.38      134.05     64.81 o 
   5  11   0      371.32      335.93     90.16 o 
   7  11   0      262.79      281.41     83.86 o 
   9  11   0     1775.15     1772.32    269.43 o 
  11  11   0      120.41       81.73     85.52 o 
  13  11   0      102.23      187.22     97.27 o 
  15  11   0        7.76      213.43    102.71 o 
  17  11   0       29.28        0.00    113.94 o 
  19  11   0        3.29        0.00    103.78 o 
   0  12   0       16.37      249.97    150.59 o 
   2  12   0        0.01        0.00    138.42 o 
   4  12   0      157.54      194.45     84.69 o 
   6  12   0       10.24       10.55     70.66 o 
   8  12   0      178.63       77.39    114.89 o 
  10  12   0     1548.22     1479.61    170.55 o 
  12  12   0      100.88       54.55     93.56 o 
  14  12   0        0.20      111.75    105.33 o 
  16  12   0      372.32      654.78    138.61 o 
   1  13   0       11.08      153.12    176.45 o 
   3  13   0        0.04      352.39    190.64 o 
   5  13   0        1.28        0.00    158.19 o 
   7  13   0       29.49       86.82     89.68 o 
   9  13   0       70.25       95.83     90.96 o 
  11  13   0        0.02      114.54    101.50 o 
  13  13   0       64.33      114.54    113.71 o 
   4  14   0       37.90       45.13    196.22 o 
   6  14   0       52.78       92.79    204.84 o 
 -29   1   1       62.33       11.41     87.86 o 
 -27   1   1       13.27       24.49     93.18 o 
 -25   1   1      296.23      240.56     75.42 o 
 -23   1   1      173.03       92.00     43.15 o 
 -21   1   1    11021.53    10551.62    279.31 o 
 -19   1   1      180.02      255.13     36.69 o 
 -17   1   1     1708.59     1533.15     83.58 o 
 -15   1   1     1430.69     1540.08     68.91 o 
 -13   1   1      330.20      346.40     31.05 o 
 -11   1   1     6439.12     5664.73    103.95 o 
  -9   1   1      631.12      639.89     34.88 o 
  -7   1   1     1300.54     1367.56     39.18 o 
  -5   1   1     9090.13     8011.49    296.04 o 
  -3   1   1       54.65       43.24     16.36 o 
  -1   1   1      278.97      310.14     31.10 o 
   1   1   1     3991.91     3855.37     99.48 o 
   3   1   1    52752.59    53131.39    566.72 o 
   5   1   1    14564.49    15695.76    195.58 o 
   7   1   1     4942.67     4854.97     89.35 o 
   9   1   1       39.70       33.15     13.92 o 
  11   1   1     1809.62     1887.04     67.78 o 
  13   1   1     2760.76     2508.59     88.17 o 
  15   1   1      861.76      873.59     71.19 o 
  17   1   1      212.01      169.19     31.17 o 
  19   1   1     1999.32     2047.04    108.53 o 
  21   1   1     2705.86     3036.42    177.10 o 
  23   1   1      941.92     1007.51    130.12 o 
  25   1   1       36.00      148.42     72.30 o 
  27   1   1      305.93      616.33    174.93 o 
 -30   2   1       10.62        9.46    108.98 o 
 -28   2   1        0.12        0.00     76.17 o 
 -26   2   1       16.12        0.00     68.56 o 
 -24   2   1     2553.77     2622.64    179.87 o 
 -22   2   1      773.43      848.75     77.23 o 
 -20   2   1     1248.51     1245.22     73.20 o 
 -18   2   1     1439.16     1315.25     80.97 o 
 -16   2   1       25.93       48.29     22.53 o 
 -14   2   1      583.34      652.91     45.41 o 
 -12   2   1      297.16      279.79     28.41 o 
 -10   2   1     2494.72     2560.90     63.88 o 
  -8   2   1      125.86      130.30     18.60 o 
  -6   2   1       98.01      120.74     15.93 o 
  -4   2   1      376.02      481.78     25.89 o 
  -2   2   1     2848.33     2631.75     97.58 o 
   0   2   1    32060.34    33516.29    562.77 o 
   2   2   1    17535.61    18251.15    354.14 o 
   4   2   1    20637.43    20669.47    251.00 o 
   6   2   1    40307.88    40784.57    434.79 o 
   8   2   1     7376.73     7391.27    116.32 o 
  10   2   1      290.41      304.82     29.92 o 
  12   2   1     2054.18     2127.56     69.84 o 
  14   2   1     5344.15     4895.88    109.24 o 
  16   2   1     2094.38     2228.53     87.94 o 
  18   2   1      121.52      153.10     34.03 o 
  20   2   1        1.89        9.90     31.72 o 
  22   2   1      330.58      309.01     67.33 o 
  24   2   1      183.42      321.06     80.37 o 
  26   2   1       79.74      152.04     89.82 o 
  28   2   1       55.69        0.00    100.74 o 
 -29   3   1      220.27      119.66    110.37 o 
 -27   3   1      131.54      309.68    102.34 o 
 -25   3   1      210.07      289.23     88.09 o 
 -23   3   1       24.92        0.00     58.15 o 
 -21   3   1      810.35      893.35     75.35 o 
 -19   3   1     3920.58     3727.98    173.96 o 
 -17   3   1      548.13      468.83     44.81 o 
 -15   3   1     6024.32     5939.15    130.93 o 
 -13   3   1     4761.70     4283.93    101.93 o 
 -11   3   1      472.56      516.97     38.78 o 
  -9   3   1      791.92      801.64     47.64 o 
  -7   3   1      759.52      827.11     43.72 o 
  -5   3   1    22028.52    21958.39    291.57 o 
  -3   3   1      103.10      150.58     21.21 o 
   1   3   1    55579.84    60164.20    994.38 o 
   3   3   1    10814.50    11613.18    246.93 o 
   5   3   1    46305.11    48348.74    549.30 o 
   7   3   1     2389.45     2543.30     69.76 o 
   9   3   1     2559.97     2631.17     66.37 o 
  11   3   1      138.21      103.98     21.12 o 
  13   3   1      103.82      187.15     27.29 o 
  15   3   1      943.43     1014.95     73.69 o 
  17   3   1      146.96      123.95     30.94 o 
  19   3   1      358.51      364.42     60.00 o 
  21   3   1      952.53     1043.01    121.27 o 
  23   3   1      133.53      280.59     72.46 o 
  25   3   1      333.74      644.16    112.88 o 
  27   3   1       17.66       68.63     86.34 o 
 -28   4   1        4.76        0.00     84.00 o 
 -26   4   1      507.87      691.79    119.63 o 
 -24   4   1      252.97      295.12     82.41 o 
 -22   4   1      220.71      440.28     98.64 o 
 -20   4   1     1460.55     1545.42    164.93 o 
 -18   4   1      262.93      307.53     49.43 o 
 -16   4   1        2.02       46.31     24.71 o 
 -14   4   1     1467.23     1470.19    116.22 o 
 -12   4   1     2592.57     2405.22     85.62 o 
 -10   4   1      477.87      430.32     39.71 o 
  -8   4   1     9161.29     9779.12    204.30 o 
  -6   4   1     2156.95     2103.15     72.72 o 
  -4   4   1     1705.36     1609.89     58.97 o 
  -2   4   1     1141.61     1185.02     86.42 o 
   2   4   1     7418.67     7583.64    185.69 o 
   4   4   1    10008.64    10693.21    241.06 o 
   6   4   1     1412.47     1653.61     68.85 o 
   8   4   1      791.68      911.40     64.62 o 
  10   4   1     1204.90     1038.01     67.57 o 
  12   4   1      527.05      518.92     45.20 o 
  14   4   1     1199.00     1046.74     59.48 o 
  16   4   1      462.21      586.75     67.41 o 
  18   4   1        0.55       28.86     49.51 o 
  20   4   1      929.03      883.38    140.09 o 
  22   4   1       29.13        3.20     65.13 o 
  24   4   1     1524.92     1336.62    167.61 o 
  26   4   1      180.25      219.97    123.08 o 
  28   4   1       17.05       96.95    108.06 o 
 -27   5   1        5.18       30.50     98.82 o 
 -25   5   1       86.53      255.54     92.65 o 
 -23   5   1        0.36        0.00     66.72 o 
 -21   5   1       55.28        0.00     59.74 o 
 -19   5   1     1039.89     1014.54    124.33 o 
 -17   5   1      177.23      268.49     63.61 o 
 -15   5   1     1323.60     1197.79     84.58 o 
 -13   5   1        0.10       26.63     28.91 o 
 -11   5   1       15.08       69.54     24.92 o 
  -9   5   1      190.53      228.47     32.55 o 
  -7   5   1     6552.42     7133.87    157.26 o 
  -5   5   1       49.10       63.58     20.90 o 
  -3   5   1       96.14      135.88     52.73 o 
  -1   5   1     5138.45     4975.75    184.40 o 
   1   5   1      136.67      139.21     32.29 o 
   3   5   1      580.46      726.87     64.06 o 
   5   5   1    53823.34    56248.65    850.26 o 
   7   5   1       37.59       92.72     28.18 o 
   9   5   1     1233.48     1434.96     78.59 o 
  11   5   1        0.04       45.18     23.44 o 
  13   5   1      514.16      563.68     62.17 o 
  15   5   1     3947.33     4235.75    177.78 o 
  17   5   1      556.38      532.29     91.92 o 
  19   5   1      208.22      298.04     77.20 o 
  21   5   1      209.66      231.48     79.74 o 
  23   5   1        3.38       35.22     70.32 o 
  25   5   1       91.33       74.95     79.79 o 
  27   5   1       21.60       92.80     99.67 o 
 -28   6   1       84.99      192.88    105.48 o 
 -26   6   1       66.76        0.00    113.16 o 
 -24   6   1      256.78      304.32    103.06 o 
 -22   6   1       39.73       91.84     70.97 o 
 -20   6   1       65.44       54.75     65.66 o 
 -18   6   1      623.40      578.37     98.19 o 
 -16   6   1     3367.28     3432.64    223.80 o 
 -14   6   1        3.26       56.33     33.47 o 
 -12   6   1     3939.11     3585.92    127.06 o 
 -10   6   1     6267.05     6390.74    162.09 o 
  -8   6   1     6159.26     6354.04    156.35 o 
  -6   6   1        3.03        0.00     21.17 o 
  -4   6   1     1860.55     1987.69     89.65 o 
  -2   6   1    20015.76    21176.44    530.70 o 
   0   6   1     9640.45     7672.44    969.19 o 
   2   6   1     2733.38     2942.44    122.69 o 
   4   6   1    10743.09    10516.54    264.86 o 
   6   6   1     1121.24     1420.79     79.26 o 
   8   6   1      774.65      887.24     64.66 o 
  10   6   1      118.31       81.61     33.77 o 
  12   6   1      579.27      612.79     78.17 o 
  14   6   1      479.20      469.23    114.66 o 
  16   6   1     1345.28     1429.55    154.29 o 
  18   6   1      754.09      794.11    118.63 o 
  20   6   1       47.46       11.79     73.88 o 
  22   6   1      458.35      460.25    105.32 o 
  24   6   1      337.57      302.61    195.50 o 
  26   6   1        7.65       14.89     96.28 o 
 -27   7   1       44.20      144.50    107.51 o 
 -25   7   1       55.37      279.76    104.33 o 
 -23   7   1        1.53        0.00     70.60 o 
 -21   7   1      600.89      647.34    116.86 o 
 -19   7   1       56.75       29.70     68.04 o 
 -17   7   1      160.71      246.64     93.63 o 
 -15   7   1      119.84      227.22     77.91 o 
 -13   7   1       51.69        0.00     99.51 o 
 -11   7   1     4356.36     3747.60    156.11 o 
  -9   7   1      174.02      193.05     39.01 o 
  -7   7   1       25.44       42.63     26.25 o 
  -5   7   1     3514.84     3577.30    113.42 o 
  -3   7   1     2201.11     2171.62    213.46 o 
  -1   7   1     1504.00     1386.23    123.50 o 
   1   7   1       74.87       11.52     30.11 o 
   3   7   1      117.54       54.99     35.26 o 
   5   7   1     1087.11     1198.64     90.38 o 
   7   7   1      575.55      488.15     53.05 o 
   9   7   1      241.95      282.56     59.03 o 
  11   7   1     6206.58     5587.11    195.10 o 
  13   7   1       12.19       28.11     59.63 o 
  15   7   1      732.44     1015.50    139.73 o 
  17   7   1      141.05       83.32     70.77 o 
  19   7   1       10.22      141.81     85.03 o 
  21   7   1        1.37       19.83     82.75 o 
  23   7   1        1.05       63.33     79.76 o 
  25   7   1       87.53        0.00    214.31 o 
 -24   8   1      412.40      378.29    118.91 o 
 -22   8   1      152.32      248.31    101.56 o 
 -20   8   1        0.25        0.00     73.50 o 
 -18   8   1       47.36        0.00     69.61 o 
 -16   8   1     1027.49     1169.52    309.24 o 
 -14   8   1     3112.98     3433.46    232.09 o 
 -12   8   1       27.51        0.00     53.15 o 
 -10   8   1      506.61      714.98    102.99 o 
  -8   8   1     2817.99     2781.85    116.85 o 
  -6   8   1      111.23      119.53     34.89 o 
  -4   8   1     1203.12     1359.33     92.01 o 
  -2   8   1     3912.22     3604.05    187.30 o 
   0   8   1       14.90       70.97     63.89 o 
   2   8   1      696.97      728.58     99.15 o 
   4   8   1     8346.18     7225.22    230.61 o 
   6   8   1      155.67      189.15     50.05 o 
   8   8   1     1511.73     1508.20    116.09 o 
  10   8   1     4714.42     4511.29    249.48 o 
  12   8   1      117.11      285.48     87.43 o 
  14   8   1       28.24      149.49     77.65 o 
  16   8   1      592.66      662.94    125.12 o 
  18   8   1      264.54      469.33    105.16 o 
  20   8   1        0.26        0.00     97.71 o 
  22   8   1        2.56       67.89    136.61 o 
  24   8   1       14.70       24.49     98.22 o 
 -23   9   1      151.03      247.29    111.60 o 
 -21   9   1        0.30       24.07     96.24 o 
 -19   9   1      330.24      354.08    109.87 o 
 -17   9   1      997.93     1133.81    161.06 o 
 -15   9   1      510.91      625.82    121.76 o 
 -13   9   1       29.27      104.97     69.48 o 
 -11   9   1     2262.79     2280.01    187.85 o 
  -9   9   1     1154.00     1170.73    182.73 o 
  -7   9   1       12.90       40.43     40.69 o 
  -5   9   1     3476.96     3244.31    133.13 o 
  -3   9   1       16.99       81.98     37.00 o 
  -1   9   1      152.74      199.98     61.13 o 
   1   9   1      382.68      466.21     72.26 o 
   3   9   1      176.00      194.97     88.37 o 
   5   9   1     1415.67     1467.77    112.82 o 
   7   9   1       14.83       11.65     43.69 o 
   9   9   1     2328.09     2209.54    182.05 o 
  11   9   1     1653.22     1784.84    170.09 o 
  13   9   1      209.11       60.29     81.48 o 
  15   9   1     1731.59     1599.61    178.81 o 
  17   9   1       53.68      299.18    102.94 o 
  19   9   1       13.20       29.99     84.64 o 
  21   9   1       14.13      164.85    100.32 o 
 -22  10   1       42.00      219.62    121.17 o 
 -20  10   1       24.43      304.14    116.10 o 
 -18  10   1      509.95      706.98    146.70 o 
 -16  10   1       70.22      193.15     97.21 o 
 -14  10   1       44.91       16.33     74.82 o 
 -12  10   1      167.56      264.08    102.92 o 
 -10  10   1      543.40      700.98    110.53 o 
  -8  10   1       82.70       86.35    104.41 o 
  -6  10   1      829.27     1054.89    122.97 o 
  -4  10   1     1554.44     1221.84     93.93 o 
  -2  10   1     2896.06     2419.04    136.77 o 
   0  10   1       70.72      145.10     56.79 o 
   2  10   1       56.86      150.74     79.31 o 
   4  10   1      263.96      221.33     69.51 o 
   6  10   1       63.77       92.74     63.07 o 
   8  10   1     1137.55     1379.08    146.24 o 
  10  10   1        2.08        0.00     64.12 o 
  12  10   1      637.49      558.07    121.58 o 
  14  10   1        1.28        7.31     85.28 o 
  16  10   1      775.91      942.15    214.78 o 
  18  10   1      143.50       94.06    100.57 o 
  20  10   1        3.38        0.00     91.73 o 
 -19  11   1      129.25      263.17    119.38 o 
 -17  11   1       39.16       15.17     90.51 o 
 -15  11   1        6.60       56.15     83.52 o 
 -13  11   1       45.40       96.24     83.56 o 
 -11  11   1      130.79      154.82     84.68 o 
  -9  11   1      312.68      429.41     98.67 o 
  -7  11   1      848.02      741.22    126.69 o 
  -5  11   1       55.76        0.00    102.09 o 
  -3  11   1     2269.67     1796.13    152.17 o 
  -1  11   1       80.07      110.91     70.60 o 
   1  11   1      325.36      321.06    103.09 o 
   3  11   1        0.07        0.00     55.50 o 
   5  11   1      361.66      198.41     76.05 o 
   7  11   1     1142.72     1111.37    192.78 o 
   9  11   1      141.49      220.73     88.19 o 
  11  11   1       16.06       30.97     76.23 o 
  13  11   1      352.23      281.81    128.26 o 
  15  11   1       61.77       68.29     99.50 o 
  17  11   1       72.39      299.56    139.25 o 
 -16  12   1       70.80      125.10    114.59 o 
 -14  12   1       53.48        0.00     86.98 o 
 -12  12   1       12.36       42.97     90.65 o 
 -10  12   1       24.65       27.36     82.18 o 
  -8  12   1      756.90      808.48    152.68 o 
  -6  12   1       10.20       21.22     67.11 o 
  -4  12   1       17.85        0.00    128.28 o 
  -2  12   1       97.03       19.59     93.54 o 
   0  12   1       68.20       78.98    140.70 o 
   2  12   1      217.44      113.20     88.73 o 
   4  12   1      180.73       71.04     72.56 o 
   6  12   1        0.26       18.03     70.14 o 
   8  12   1      444.14      532.91    110.15 o 
  10  12   1      203.50      211.51    173.27 o 
  12  12   1      399.33      170.72     98.99 o 
  14  12   1       81.90      177.89    106.43 o 
  16  12   1       75.00      167.71    106.57 o 
 -13  13   1       53.37       29.83     98.97 o 
 -11  13   1      301.50      619.13    134.22 o 
  -9  13   1       25.89       62.75     92.59 o 
  -7  13   1       11.35        0.00    181.01 o 
  -5  13   1      266.49      281.40    196.73 o 
  -3  13   1        0.04        0.00    115.07 o 
   3  13   1       67.31      201.80    192.67 o 
   5  13   1       24.35      118.21     88.67 o 
   7  13   1        3.02       16.28     77.55 o 
   9  13   1      168.44      243.49    104.34 o 
  11  13   1        3.61       97.07     92.61 o 
  -8  14   1      284.46      539.99    284.95 o 
  -6  14   1       55.80        0.00    181.52 o 
   2  14   1       46.23      117.63    200.78 o 
   4  14   1       29.14       41.07    190.64 o 
   6  14   1        0.30      257.57    210.42 o 
 -30   0   2        4.99        0.00     82.51 o 
 -28   0   2      973.68      307.75    295.42 o 
 -26   0   2     2922.20     1671.66    465.48 o 
 -24   0   2     2671.12     2594.09    165.49 o 
 -22   0   2       25.15        0.00     42.67 o 
 -20   0   2      155.43      218.66     62.94 o 
 -18   0   2       56.75       54.05     32.55 o 
 -16   0   2     6449.73     5981.39    229.14 o 
 -14   0   2    11883.77    12523.88    269.71 o 
 -12   0   2    25808.71    24618.01    426.92 o 
 -10   0   2     9643.15     9703.09    234.27 o 
  -8   0   2       30.53       25.56     28.54 o 
  -6   0   2    15602.78    15082.78    289.73 o 
  -4   0   2     9587.00     9401.79    186.70 o 
  -2   0   2    86351.53    82523.02   1855.57 o 
   0   0   2    10744.44    10918.36    305.49 o 
   2   0   2      181.43      158.69     23.91 o 
   4   0   2     7434.73     7598.88    143.91 o 
   6   0   2     5031.85     5033.91    142.42 o 
   8   0   2    10191.71     9731.44    199.84 o 
  10   0   2     2740.65     2575.75     93.84 o 
  12   0   2     3573.02     3809.18    124.98 o 
  14   0   2     7305.34     6882.39    188.21 o 
  16   0   2     1744.35     2048.33    120.91 o 
  18   0   2       44.03       96.39     44.39 o 
  20   0   2     4419.66     4143.01    173.74 o 
  22   0   2      984.90     1062.21    124.13 o 
  24   0   2     1719.91     2246.15    363.03 o 
 -31   1   2        2.38       21.79    105.19 o 
 -29   1   2       54.02       42.27     81.84 o 
 -27   1   2        4.76        0.00     49.66 o 
 -25   1   2      455.02      581.84     71.64 o 
 -23   1   2      282.41      369.41     56.78 o 
 -21   1   2     4918.20     4576.31    123.47 o 
 -19   1   2     7293.35     7389.67    179.07 o 
 -17   1   2       16.02       36.91     21.46 o 
 -15   1   2     2885.39     2905.16    101.45 o 
 -13   1   2      205.22      123.64     37.14 o 
  -7   1   2     2633.18     2943.89     79.17 o 
  -5   1   2     3762.66     3305.40    133.77 o 
  -3   1   2      140.62      149.13     14.15 o 
  -1   1   2     2259.53     2432.76     42.11 o 
   1   1   2      747.85      821.32     41.23 o 
   3   1   2    88584.43    92908.26   1054.95 o 
   5   1   2   134495.28   137353.98   1710.73 o 
   7   1   2      159.73      155.53     21.45 o 
   9   1   2       44.20       68.23     19.83 o 
  11   1   2      131.30      112.37     35.63 o 
  13   1   2       30.18       14.79     18.88 o 
  15   1   2      280.03      229.00     48.43 o 
  17   1   2      356.87      360.97     43.00 o 
  19   1   2     1019.55      953.46     65.82 o 
  21   1   2     3485.20     3517.99    133.37 o 
  23   1   2     1657.29     1733.11    128.94 o 
  25   1   2      178.91      240.20     89.58 o 
  27   1   2       27.99      104.45    200.78 o 
 -30   2   2      122.22       34.46     88.56 o 
 -28   2   2       18.12      131.15    115.17 o 
 -26   2   2       75.11       15.73     89.74 o 
 -24   2   2       48.51       50.80     52.04 o 
 -22   2   2      352.02      526.22     61.01 o 
 -20   2   2      349.21      417.06     57.15 o 
 -18   2   2      481.05      440.28     45.33 o 
 -16   2   2    11689.74    11424.31    199.11 o 
 -14   2   2     4234.37     4236.68    101.74 o 
 -12   2   2     1399.73     1403.26     59.26 o 
 -10   2   2      109.70      123.57     19.84 o 
  -8   2   2      211.24      166.02     18.96 o 
  -6   2   2    20178.28    20317.85    326.38 o 
  -4   2   2       60.82       42.63     12.77 o 
  -2   2   2        8.23       33.76     10.44 o 
   0   2   2   328981.97   316298.94   6105.97 o 
   2   2   2   322692.34   325431.88   4462.12 o 
   4   2   2      781.96      840.92     31.54 o 
   6   2   2     4477.07     4648.32     79.99 o 
   8   2   2    12134.97    12436.04    171.13 o 
  10   2   2      122.75      103.89     20.94 o 
  12   2   2      195.42      271.39     30.82 o 
  14   2   2      416.07      531.53     44.54 o 
  16   2   2      305.77      369.19     66.36 o 
  18   2   2       30.15      110.49     35.45 o 
  20   2   2      373.59      346.20     64.67 o 
  22   2   2     1705.28     1790.56    147.01 o 
  24   2   2        0.40       47.48     65.27 o 
  26   2   2      404.59      120.73    130.13 o 
 -29   3   2        3.27        0.00     74.11 o 
 -27   3   2      131.47      337.93    102.79 o 
 -25   3   2        0.01      219.76     79.62 o 
 -23   3   2     2592.66     2591.14    129.65 o 
 -21   3   2     2329.65     2549.12    122.78 o 
 -19   3   2     1277.70     1375.28     87.43 o 
 -17   3   2       13.44       59.15     24.68 o 
 -15   3   2      236.78      203.11     50.73 o 
 -13   3   2     5190.63     5464.65    118.04 o 
 -11   3   2    12258.82    10778.45    171.77 o 
  -9   3   2      713.38      880.36     49.71 o 
  -7   3   2    13914.45    13723.52    204.68 o 
  -5   3   2     3409.20     2902.32     72.51 o 
  -3   3   2     3789.74     3466.90    101.65 o 
  -1   3   2    12432.15    12887.74    461.91 o 
   1   3   2    32403.00    33383.84    580.99 o 
   3   3   2     5956.18     6026.02    131.37 o 
   5   3   2     7834.25     7049.05    116.98 o 
   7   3   2     1225.13     1384.60     45.88 o 
   9   3   2    10868.69    11373.72    166.96 o 
  11   3   2      907.87     1122.25     54.23 o 
  13   3   2     1553.06     1655.63     70.41 o 
  15   3   2      300.16      302.97     35.32 o 
  17   3   2      645.69      739.70     81.49 o 
  19   3   2      120.43      119.33     49.17 o 
  21   3   2      483.24      431.49     77.38 o 
  23   3   2      117.25       67.68     62.55 o 
  25   3   2      252.11      106.97     81.38 o 
  27   3   2      481.97      601.64    207.38 o 
 -30   4   2        9.55        0.00    150.12 o 
 -28   4   2      259.93      268.94    100.65 o 
 -26   4   2     1014.56     1173.87    154.20 o 
 -24   4   2       37.83        0.00     60.15 o 
 -22   4   2     1229.45     1039.57    128.87 o 
 -20   4   2        7.14       62.40     36.26 o 
 -18   4   2      374.30      452.58     62.96 o 
 -16   4   2      127.52      119.53     31.71 o 
 -14   4   2     1601.75     1581.54     81.74 o 
 -12   4   2     2495.61     2608.06     87.09 o 
 -10   4   2     1205.38     1212.91     58.79 o 
  -8   4   2       48.55       70.94     18.84 o 
  -6   4   2     4407.17     4309.09    103.66 o 
  -4   4   2       80.74      147.87     25.21 o 
  -2   4   2    34015.78    34274.20    724.40 o 
   0   4   2      475.22      552.03     50.39 o 
   2   4   2    13739.59    14479.26    301.15 o 
   4   4   2       48.31      172.74     31.30 o 
   6   4   2     6302.73     6256.77    129.80 o 
   8   4   2    11616.11    12767.39    199.26 o 
  10   4   2      702.93      767.55     49.95 o 
  12   4   2        0.36       31.25     20.85 o 
  14   4   2      313.10      296.84     54.49 o 
  16   4   2       33.74       47.02     39.37 o 
  18   4   2      125.73       61.14     56.24 o 
  20   4   2       45.63       65.70     58.54 o 
  22   4   2      534.39      705.17    113.86 o 
  24   4   2      369.40      355.20     98.45 o 
  26   4   2      221.13      241.08    140.60 o 
 -29   5   2      275.93      425.67    127.41 o 
 -27   5   2       14.63      110.20     91.53 o 
 -25   5   2      139.57       23.74     69.54 o 
 -23   5   2     1754.80     2005.93    187.88 o 
 -21   5   2      368.91      401.57    119.39 o 
 -19   5   2      658.42      686.51     72.84 o 
 -17   5   2     1726.22     1634.86    142.41 o 
 -15   5   2       53.96       98.13     33.99 o 
 -13   5   2     4716.17     4849.05    125.65 o 
 -11   5   2     2921.18     2943.19     92.89 o 
  -9   5   2     2024.92     1958.48     80.53 o 
  -7   5   2     8639.23     8250.50    169.82 o 
  -5   5   2    12065.38    11881.02    215.11 o 
  -3   5   2    16841.15    16255.07    338.86 o 
  -1   5   2    14332.86    11971.16   2225.87 o 
   1   5   2     3493.47     3561.02    125.56 o 
   3   5   2     1757.27     1811.35     92.25 o 
   5   5   2      641.30      684.20     61.29 o 
   7   5   2     1685.55     1841.82     80.52 o 
   9   5   2     1796.92     1803.87     85.79 o 
  11   5   2     2166.30     2108.56    120.20 o 
  13   5   2      689.91      816.94     85.88 o 
  15   5   2      825.05      991.18    152.59 o 
  17   5   2       31.67       58.81     58.25 o 
  19   5   2       30.68      145.06     73.49 o 
  21   5   2       21.66       63.44     90.81 o 
  23   5   2        0.03      115.92     95.05 o 
  25   5   2      213.34      316.43     92.31 o 
 -28   6   2       24.45        0.00     85.52 o 
 -26   6   2       84.11      301.05     99.79 o 
 -24   6   2      440.79      509.15    105.90 o 
 -22   6   2       52.33      134.87     84.20 o 
 -20   6   2      547.90      399.21     93.67 o 
 -18   6   2       49.68       43.36     65.96 o 
 -16   6   2        6.39       81.11     39.33 o 
 -14   6   2      199.14      313.06     67.25 o 
 -12   6   2       23.56       19.05     35.26 o 
 -10   6   2      403.30      584.00     52.44 o 
  -8   6   2      305.31      270.75     44.42 o 
  -6   6   2      162.13      208.98     33.88 o 
  -4   6   2     2710.38     2837.24    103.84 o 
  -2   6   2     2139.18     1507.91    178.98 o 
   0   6   2     2424.25     2669.99    116.83 o 
   2   6   2     2638.25     2763.78    151.64 o 
   4   6   2     1087.94     1260.54     92.72 o 
   6   6   2      538.36      604.42     53.15 o 
   8   6   2       48.04       41.52     27.13 o 
  10   6   2      318.91      342.81     56.97 o 
  12   6   2      368.55      284.31     60.23 o 
  14   6   2      588.33      841.43    114.95 o 
  16   6   2      605.74      646.07    228.00 o 
  18   6   2      362.57      343.98     87.59 o 
  20   6   2       41.02       91.73     99.06 o 
  22   6   2       77.46        0.00     73.93 o 
  24   6   2        0.30      113.35    113.12 o 
 -27   7   2       81.77      245.58    108.40 o 
 -25   7   2       20.29       81.76     84.58 o 
 -23   7   2        2.54      140.22     86.10 o 
 -21   7   2      538.46      668.33    125.16 o 
 -19   7   2       60.67      148.94     78.85 o 
 -17   7   2     7588.18     6592.50    280.91 o 
 -15   7   2       36.54       60.80     62.03 o 
 -13   7   2     2227.19     2468.41    222.70 o 
 -11   7   2      843.39      771.69     82.51 o 
  -9   7   2       93.62      190.15     53.85 o 
  -7   7   2     1095.52      989.94     73.29 o 
  -5   7   2      236.94      277.68     39.67 o 
  -3   7   2      178.11      215.58     41.44 o 
  -1   7   2       34.39       18.34     38.90 o 
   1   7   2     1354.81     1221.67    196.18 o 
   3   7   2      763.99      660.29    112.67 o 
   5   7   2     1264.91     1257.99     97.71 o 
   7   7   2      464.96      637.34    116.95 o 
   9   7   2        8.54       36.76     38.23 o 
  11   7   2     2698.92     2960.70    162.61 o 
  13   7   2      580.56      504.96     96.45 o 
  15   7   2      942.73     1078.09    135.92 o 
  17   7   2      216.08      240.18     83.39 o 
  19   7   2     1586.95     1573.18    177.42 o 
  21   7   2      250.31      326.51    162.18 o 
  23   7   2        0.14      140.00     89.68 o 
 -26   8   2       15.63       21.90     95.73 o 
 -24   8   2       46.49      264.34     99.65 o 
 -22   8   2       32.21       74.51     83.50 o 
 -20   8   2        6.12       76.10     91.27 o 
 -18   8   2       64.94       53.38     74.33 o 
 -16   8   2       20.96       82.15     77.57 o 
 -14   8   2        5.87      125.64     71.03 o 
 -12   8   2       85.43      304.65     79.64 o 
 -10   8   2      224.43      218.61     49.62 o 
  -8   8   2      498.99      427.06     72.53 o 
  -6   8   2      656.85      728.82     63.75 o 
  -4   8   2      434.91      383.91     58.79 o 
  -2   8   2     2188.87     2440.30    128.94 o 
   0   8   2     1994.48     2287.25    154.18 o 
   2   8   2      205.72      248.62     51.92 o 
   4   8   2      694.02      563.29     98.75 o 
   6   8   2        2.35        0.00     35.23 o 
   8   8   2      454.38      507.81     77.00 o 
  10   8   2      633.92      628.45    115.39 o 
  12   8   2      421.16      402.35     93.36 o 
  14   8   2        1.70       41.61     78.76 o 
  16   8   2       42.09      166.91     82.61 o 
  18   8   2      344.34      334.02    102.31 o 
  20   8   2      110.92      255.43    105.35 o 
  22   8   2      191.16      307.76    119.26 o 
 -23   9   2      359.71      551.93    159.12 o 
 -21   9   2        1.58       13.67     97.29 o 
 -19   9   2       44.45       93.33     97.87 o 
 -17   9   2      255.96      260.17     95.95 o 
 -15   9   2       18.56        0.00     67.39 o 
 -13   9   2       10.86       87.09     70.78 o 
 -11   9   2      921.88      967.12    124.56 o 
  -9   9   2      416.73      529.38     74.58 o 
  -7   9   2       46.88       17.38     41.10 o 
  -5   9   2      556.65      700.57     66.78 o 
  -3   9   2       60.27      106.21     36.87 o 
  -1   9   2        9.12       50.93     35.02 o 
   1   9   2     1136.06      932.55    210.19 o 
   3   9   2      331.33      327.70     86.73 o 
   5   9   2      642.93      540.29     87.51 o 
   7   9   2      855.44      900.02     97.11 o 
   9   9   2        7.35        0.00     58.04 o 
  11   9   2      351.28      407.49     93.02 o 
  13   9   2      130.81      143.36     88.28 o 
  15   9   2       13.87      100.10     85.04 o 
  17   9   2      125.02       74.25     97.30 o 
  19   9   2      344.85      431.81    163.44 o 
  21   9   2       28.61      141.18     93.55 o 
 -22  10   2       77.56       90.46    103.48 o 
 -20  10   2       26.83       54.11     92.04 o 
 -18  10   2       32.79       10.45     88.60 o 
 -16  10   2      323.13      426.95    106.34 o 
 -14  10   2     1321.00     1380.63    253.23 o 
 -12  10   2      578.06      449.62    102.88 o 
 -10  10   2     1882.52     1976.92    214.16 o 
  -8  10   2      281.96      458.91     84.84 o 
  -6  10   2     7660.57     6681.97    451.10 o 
  -4  10   2      383.85      412.20     57.55 o 
  -2  10   2       45.04       55.38     44.43 o 
   0  10   2      135.25       89.30     77.07 o 
   2  10   2      671.40      404.50    113.83 o 
   4  10   2     2667.99     2615.98    176.79 o 
   6  10   2       44.98       77.05     58.80 o 
   8  10   2     1668.51     1487.37    160.68 o 
  10  10   2     1733.21     1738.25    171.52 o 
  12  10   2      290.49      304.96    102.51 o 
  14  10   2       80.46        0.00    114.86 o 
  16  10   2      676.04      656.16    135.94 o 
  18  10   2        1.63        0.00     98.20 o 
  20  10   2       17.05      106.30    101.31 o 
 -19  11   2      153.18      177.76    110.46 o 
 -17  11   2       59.08      181.44    111.64 o 
 -15  11   2       34.19        0.00     86.59 o 
 -13  11   2      342.68      444.20    114.57 o 
 -11  11   2     1045.61      892.24    134.49 o 
  -9  11   2      534.24      646.56    121.68 o 
  -7  11   2      242.87      211.41     76.61 o 
  -5  11   2     7014.66     5925.79    244.70 o 
  -3  11   2      189.57      333.88     88.94 o 
  -1  11   2      502.09      456.95     94.50 o 
   1  11   2      536.42      413.23    261.37 o 
   3  11   2      377.79      378.01     80.88 o 
   5  11   2       46.09       11.33     66.93 o 
   7  11   2     1429.89     1260.71    147.54 o 
   9  11   2       71.03      114.26     80.12 o 
  11  11   2      128.62      188.37     91.15 o 
  13  11   2       69.31       64.76     81.90 o 
  15  11   2      208.14      149.53    110.39 o 
  17  11   2      166.33      236.37    126.65 o 
 -18  12   2       43.74       61.55    106.68 o 
 -16  12   2       52.97      138.66    112.88 o 
 -14  12   2      156.33      299.96    110.57 o 
 -12  12   2       13.02        0.50     85.84 o 
 -10  12   2       14.95        0.00     75.10 o 
  -8  12   2      306.39      343.51     97.21 o 
  -6  12   2        1.48       35.49    148.05 o 
  -4  12   2      542.93      458.81    140.19 o 
  -2  12   2       91.49       75.20     92.48 o 
   0  12   2      130.97      155.67     96.73 o 
   2  12   2      203.39      222.75    113.07 o 
   4  12   2        0.28        0.00     89.90 o 
   6  12   2      757.35     1055.99    141.15 o 
   8  12   2      439.45      226.26     93.42 o 
  10  12   2      300.00      374.39    133.90 o 
  12  12   2       65.69      278.73    108.25 o 
  14  12   2      325.65      302.48    114.78 o 
 -13  13   2        0.17      111.17     93.53 o 
 -11  13   2       17.08      111.76    100.09 o 
  -9  13   2        0.64      210.42    198.76 o 
  -7  13   2       11.24        0.00    159.21 o 
  -5  13   2       79.99       26.15    125.50 o 
  -3  13   2        8.43      154.14    178.48 o 
   3  13   2        6.86       35.38     76.01 o 
   5  13   2        0.40       87.23     96.08 o 
   7  13   2        1.23       86.82     88.77 o 
   9  13   2       53.89      108.36     98.12 o 
  11  13   2       86.92       46.30     87.00 o 
  -8  14   2      129.85       30.93    217.52 o 
  -6  14   2       23.19       32.96    218.53 o 
  -4  14   2       50.66      316.39    238.30 o 
   2  14   2      248.67      265.18    234.25 o 
   4  14   2       62.70        0.00    196.73 o 
   6  14   2       61.13       19.90     98.41 o 
 -31   1   3        0.58        0.00     80.54 o 
 -29   1   3      295.83      354.83     72.99 o 
 -27   1   3      543.12      748.83    139.15 o 
 -25   1   3      188.81      147.11     52.48 o 
 -23   1   3       21.42      115.53     39.05 o 
 -21   1   3       51.64       80.18     32.65 o 
 -19   1   3     3810.53     3202.28    215.38 o 
 -17   1   3      452.97      428.10     47.73 o 
 -15   1   3      431.80      481.64     50.07 o 
 -13   1   3    13745.33    13373.80    205.62 o 
 -11   1   3      761.34      887.45     46.65 o 
  -9   1   3     5533.19     4952.90     92.40 o 
  -7   1   3        2.11       24.37     16.12 o 
  -5   1   3     1319.02     1532.50     51.84 o 
  -3   1   3    15673.32    16234.72    191.70 o 
  -1   1   3    13828.46    13833.64    194.98 o 
   1   1   3    49502.05    50647.83    730.71 o 
   3   1   3    35429.63    37703.27    451.44 o 
   5   1   3    13228.40    13370.35    192.48 o 
   7   1   3     8604.17     8868.76    150.25 o 
   9   1   3     1728.62     1514.09     89.13 o 
  11   1   3       31.23       13.85     17.43 o 
  13   1   3      783.26      784.28     50.63 o 
  15   1   3     5069.78     4983.29    118.89 o 
  17   1   3      216.59      206.54     46.52 o 
  19   1   3     1136.87     1274.63     82.09 o 
  21   1   3      276.95      377.71     69.72 o 
  23   1   3      451.88      573.80     93.70 o 
  25   1   3      318.34      546.07    223.09 o 
  27   1   3      274.34      527.31    269.23 o 
 -30   2   3      124.24      550.66    142.62 o 
 -28   2   3       56.81      104.57     84.05 o 
 -26   2   3     1036.16     1026.19     93.57 o 
 -24   2   3      704.03      702.20     72.16 o 
 -22   2   3       38.81       63.48     38.67 o 
 -20   2   3       10.39       29.43     33.08 o 
 -18   2   3      139.05      183.52     34.73 o 
 -16   2   3     2818.19     2715.62     91.48 o 
 -14   2   3     1484.48     1521.42    214.73 o 
 -12   2   3    13468.57    13180.14    261.35 o 
  -8   2   3       80.66       56.46     17.28 o 
  -6   2   3     7753.86     7683.71    140.94 o 
  -4   2   3     1585.22     1742.13     75.80 o 
  -2   2   3     8409.97     8746.68    125.83 o 
   0   2   3     5336.06     5206.72     83.29 o 
   2   2   3     5832.20     5846.58    158.44 o 
   4   2   3    96279.54    99418.48   1138.97 o 
   6   2   3    13946.39    14192.45    191.39 o 
   8   2   3     9123.44     9126.88    146.38 o 
  10   2   3       40.46       87.53     24.46 o 
  12   2   3      711.76      759.15     47.80 o 
  14   2   3     1573.62     1621.45     72.29 o 
  16   2   3       35.73        0.00     28.20 o 
  18   2   3      150.78      135.35     66.07 o 
  20   2   3     1222.45      811.77    166.76 o 
  22   2   3      269.90      205.73    112.93 o 
  24   2   3       76.33      165.74     79.01 o 
  26   2   3       70.61      250.47    219.04 o 
 -31   3   3      186.51      208.65    108.47 o 
 -29   3   3        7.44      171.76     90.99 o 
 -27   3   3      431.99      449.82    102.19 o 
 -25   3   3       12.88       49.30     46.46 o 
 -23   3   3      134.80      164.41     47.51 o 
 -21   3   3     1619.52     1641.82     99.73 o 
 -19   3   3    13954.92    12892.54    251.86 o 
 -17   3   3       98.64       78.46     25.50 o 
 -15   3   3     6667.08     5814.80    126.09 o 
 -13   3   3       96.59      134.74     23.08 o 
 -11   3   3       63.22       66.55     20.12 o 
  -9   3   3     7168.87     6522.65    132.08 o 
  -7   3   3     3760.09     3898.31     96.74 o 
  -5   3   3      421.33      449.06     57.38 o 
  -3   3   3       68.90       31.63     23.64 o 
  -1   3   3     4251.33     4110.77     76.68 o 
   1   3   3      307.98      413.41     67.69 o 
   3   3   3     2531.79     2490.63     79.01 o 
   5   3   3    33125.41    34026.52    474.23 o 
   7   3   3    11001.39    11274.19    158.10 o 
   9   3   3    16772.33    16523.21    221.66 o 
  11   3   3     2062.23     2040.50     67.79 o 
  13   3   3      115.41      132.10     25.52 o 
  15   3   3     1383.00     1666.55    109.74 o 
  17   3   3        3.51        0.00     38.75 o 
  19   3   3        5.65       11.15     42.38 o 
  21   3   3     1086.92     1149.75    207.09 o 
  23   3   3      903.19      890.91    113.70 o 
  25   3   3      124.25      116.31     86.04 o 
  27   3   3      567.70      289.96    304.22 o 
 -30   4   3        2.75        0.00    128.06 o 
 -28   4   3      133.94       82.28     91.05 o 
 -26   4   3      108.97      147.02     86.17 o 
 -24   4   3      180.39       90.24    131.22 o 
 -22   4   3     3322.66     2908.11    134.19 o 
 -20   4   3     1744.44     1698.41    101.12 o 
 -18   4   3     1173.93      935.89     71.03 o 
 -16   4   3      145.32      143.43     38.32 o 
 -14   4   3     3795.20     3634.52    110.24 o 
 -12   4   3     1911.14     1640.54     69.16 o 
 -10   4   3     4257.08     4468.76    103.44 o 
  -8   4   3    15585.66    15266.98    253.36 o 
  -6   4   3      578.13      681.97     53.59 o 
  -4   4   3       17.79       16.27     16.50 o 
  -2   4   3    35400.80    36638.46    502.41 o 
   0   4   3     2419.54     2694.13    196.47 o 
   2   4   3      552.42      702.73     50.78 o 
   4   4   3     3614.88     3598.47    102.13 o 
   6   4   3    12347.05    10997.58    191.78 o 
   8   4   3      765.86      760.52     44.55 o 
  10   4   3     1680.11     1877.85     71.17 o 
  12   4   3        5.14       16.56     34.92 o 
  14   4   3      494.97      539.86     67.91 o 
  16   4   3       13.85       59.31     44.98 o 
  18   4   3       33.98      123.64     49.70 o 
  20   4   3      200.71      152.05     68.26 o 
  22   4   3      143.47      198.21     77.91 o 
  24   4   3        0.15       73.87     82.46 o 
  26   4   3      139.60      168.40     91.22 o 
 -29   5   3        4.65      193.13    172.70 o 
 -27   5   3       98.69        3.33    117.77 o 
 -25   5   3      432.86      513.42    112.85 o 
 -23   5   3     4063.25     3856.59    252.15 o 
 -21   5   3     2959.52     3081.95    153.75 o 
 -19   5   3     4222.87     3943.16    168.84 o 
 -17   5   3      125.55      125.88     40.53 o 
 -15   5   3        2.59        1.84     29.64 o 
 -13   5   3    12804.81    12332.04    253.92 o 
 -11   5   3       40.28       57.36     23.88 o 
  -9   5   3     1635.35     1909.64     79.94 o 
  -7   5   3    11440.35    11272.69    208.57 o 
  -5   5   3      789.09      849.96     82.62 o 
  -3   5   3    14550.74    13704.87    364.44 o 
  -1   5   3     1993.60     2062.25     80.04 o 
   1   5   3     8792.66     8195.45    230.84 o 
   3   5   3       18.76       60.95     25.51 o 
   5   5   3    12755.84    13209.23    296.75 o 
   7   5   3      759.87      784.73     54.15 o 
   9   5   3      551.05      665.13     98.63 o 
  11   5   3      778.20      876.19     83.11 o 
  13   5   3     1884.52     2033.43    124.65 o 
  15   5   3       61.93       63.91     45.09 o 
  17   5   3       55.84       93.45     57.64 o 
  19   5   3       57.20      138.14    130.45 o 
  21   5   3       24.72       64.56     70.38 o 
  23   5   3       29.84      149.95     94.34 o 
  25   5   3       74.39      138.49     95.27 o 
 -28   6   3      339.42      454.17    166.68 o 
 -26   6   3        0.49        0.00    103.99 o 
 -24   6   3      126.99       72.61     82.74 o 
 -22   6   3       14.64        0.00     60.21 o 
 -20   6   3      472.43      494.12    107.85 o 
 -18   6   3        0.43       41.32     38.87 o 
 -16   6   3      105.70      157.50     42.15 o 
 -14   6   3        1.29       45.67     34.77 o 
 -12   6   3     3154.05     3319.80    137.72 o 
 -10   6   3      139.65      161.95     31.30 o 
  -8   6   3       13.25       25.15     24.06 o 
  -6   6   3     4079.50     3769.65    136.10 o 
  -4   6   3    11992.83    13474.55    311.49 o 
  -2   6   3     1452.13     1780.42     88.19 o 
   0   6   3     1120.11     1128.82    191.17 o 
   2   6   3     1738.36     1795.55     99.38 o 
   4   6   3     8164.38     8170.10    220.42 o 
   6   6   3      439.64      378.75    109.01 o 
   8   6   3     2151.96     1993.87    125.87 o 
  10   6   3     1857.46     1977.90    133.26 o 
  12   6   3      144.33      226.60     54.77 o 
  14   6   3      293.93      257.60     62.95 o 
  16   6   3      118.30       87.16     66.78 o 
  18   6   3     1317.90     1213.70    167.82 o 
  20   6   3       11.26       89.41    139.63 o 
  22   6   3        3.42       20.77     85.21 o 
  24   6   3       13.86      137.01    100.51 o 
 -27   7   3       26.84      195.93     97.93 o 
 -25   7   3      107.56      172.28     97.66 o 
 -23   7   3      435.85      430.03    110.19 o 
 -21   7   3      303.32      294.08     91.25 o 
 -19   7   3       78.89      118.20     73.42 o 
 -17   7   3      740.72      573.66    104.22 o 
 -15   7   3       31.41       45.05     49.54 o 
 -13   7   3       40.55        0.00     47.72 o 
 -11   7   3        0.10       17.65     37.57 o 
  -9   7   3      141.73      137.14     35.16 o 
  -7   7   3        4.86       56.95     25.20 o 
  -5   7   3        6.63       22.76     27.26 o 
  -3   7   3       45.28       97.51     55.55 o 
  -1   7   3     5427.06     4737.35    142.67 o 
   1   7   3     1033.58      885.80     82.53 o 
   3   7   3      637.75      737.64     74.68 o 
   5   7   3        6.72       73.66     65.15 o 
   7   7   3     1764.67     1693.67    120.36 o 
   9   7   3     1946.57     2025.45    135.71 o 
  11   7   3     1183.22     1274.17    112.58 o 
  13   7   3        4.03        5.32     55.44 o 
  15   7   3       10.39       71.15    110.03 o 
  17   7   3       11.02        0.00     65.22 o 
  19   7   3       99.61        0.00     72.52 o 
  21   7   3       10.72        0.00     83.60 o 
  23   7   3      160.61      262.65    183.56 o 
 -26   8   3       83.93      345.34    139.33 o 
 -24   8   3        3.81       89.44    102.76 o 
 -22   8   3      221.30      328.77    109.19 o 
 -20   8   3      719.05      706.20    129.99 o 
 -18   8   3     1500.59     1652.16    189.84 o 
 -16   8   3      258.76      182.24     80.88 o 
 -14   8   3      869.71      865.87    123.94 o 
 -12   8   3      695.14      775.66     82.70 o 
 -10   8   3      863.14      811.56     82.52 o 
  -8   8   3      687.10      642.12     70.11 o 
  -6   8   3      155.47      223.17     36.96 o 
  -4   8   3      579.22      558.74     60.75 o 
  -2   8   3     5943.70     5780.62    169.53 o 
   0   8   3     1725.58     1850.60     97.37 o 
   2   8   3     1141.64     1246.79    144.74 o 
   4   8   3      210.77      232.86    124.98 o 
   6   8   3     2085.09     1970.36    150.54 o 
   8   8   3     2471.35     2422.00    147.69 o 
  10   8   3      256.27      201.97     59.93 o 
  12   8   3      528.49      565.42    104.88 o 
  14   8   3       64.25        0.00     85.48 o 
  16   8   3     2141.48     2152.42    209.24 o 
  18   8   3      405.80      454.16    119.04 o 
  20   8   3      312.71      238.74     96.77 o 
  22   8   3      217.53      283.55    119.98 o 
 -25   9   3       57.56      142.95    147.59 o 
 -23   9   3        0.99      132.89    102.37 o 
 -21   9   3       97.35      258.66    110.54 o 
 -19   9   3        0.16        0.00     81.98 o 
 -17   9   3      717.77      763.92    133.39 o 
 -15   9   3     2402.74     2535.96    212.30 o 
 -13   9   3      622.52      904.28    125.69 o 
 -11   9   3     4857.23     4302.34    181.44 o 
  -9   9   3      107.67      149.48     52.00 o 
  -7   9   3      265.67      258.12     55.30 o 
  -5   9   3     2664.17     2663.30    116.95 o 
  -3   9   3       17.31       46.44     35.09 o 
  -1   9   3      883.60      857.47     92.52 o 
   1   9   3       39.68       75.23     68.69 o 
   3   9   3     3509.79     3123.94    326.78 o 
   5   9   3      452.19      461.40    145.52 o 
   7   9   3      481.91      401.50     80.79 o 
   9   9   3     2523.37     2210.10    187.88 o 
  11   9   3      269.68      310.13     92.90 o 
  13   9   3      802.34      870.52    136.21 o 
  15   9   3       33.27      106.67     76.25 o 
  17   9   3       28.40        9.23     90.56 o 
  19   9   3      197.29      316.97    116.78 o 
  21   9   3       25.09        0.00    108.34 o 
 -22  10   3        6.32       22.91    104.48 o 
 -20  10   3       88.40      103.15     90.94 o 
 -18  10   3       21.25       34.30     93.54 o 
 -16  10   3        4.53       95.47     82.29 o 
 -14  10   3      484.86      534.86    112.22 o 
 -12  10   3       72.55        0.00     70.58 o 
 -10  10   3       12.63      113.32     64.76 o 
  -8  10   3        0.84       28.45     48.93 o 
  -6  10   3     1336.56     1567.40    116.65 o 
  -4  10   3       13.64        0.00     42.72 o 
  -2  10   3        7.10        0.00     50.63 o 
   0  10   3      327.57      247.87    162.00 o 
   2  10   3        3.61       10.91     67.84 o 
   4  10   3     1049.82      988.21    224.62 o 
   6  10   3      132.95      168.73     69.06 o 
   8  10   3      330.61      433.05     97.20 o 
  10  10   3      240.35      199.86     89.97 o 
  12  10   3        0.50       54.26     77.54 o 
  14  10   3       63.39      147.19     86.25 o 
  16  10   3       24.25       73.18     93.43 o 
  18  10   3       44.57        0.00     94.43 o 
 -21  11   3        9.88        0.00    104.55 o 
 -19  11   3      190.36       75.13     97.02 o 
 -17  11   3      102.89        5.48     88.03 o 
 -15  11   3       30.05      121.25     94.27 o 
 -13  11   3      115.81      185.23     88.34 o 
 -11  11   3       85.63      208.60     89.85 o 
  -9  11   3      235.66      224.33     80.19 o 
  -7  11   3       66.85       29.39     66.82 o 
  -5  11   3     2308.84     2158.14    215.64 o 
  -3  11   3      194.20      193.82    113.45 o 
  -1  11   3       39.10       69.66     67.96 o 
   1  11   3       17.87      107.50     78.14 o 
   3  11   3       62.87      124.73    131.32 o 
   5  11   3      226.90      224.58     90.84 o 
   7  11   3       23.45       24.02     69.60 o 
   9  11   3       26.24       73.39     85.06 o 
  11  11   3       14.30      134.18     86.46 o 
  13  11   3      323.44      346.14    139.79 o 
  15  11   3       41.45       83.42     99.39 o 
  17  11   3      381.57      737.51    158.14 o 
 -18  12   3       59.05        0.00     98.05 o 
 -16  12   3      228.43      342.30    166.85 o 
 -14  12   3       18.17      185.45     98.69 o 
 -12  12   3        2.93       65.91     89.13 o 
 -10  12   3       11.30       56.80     80.39 o 
  -8  12   3      201.71      261.12    183.55 o 
  -6  12   3       10.07       51.21    146.53 o 
  -4  12   3       18.49       75.10    112.56 o 
  -2  12   3      243.96      289.07    114.84 o 
   0  12   3      349.58      216.76    106.71 o 
   4  12   3       27.23       19.84     70.08 o 
   6  12   3      456.57      390.91     96.65 o 
   8  12   3       41.34       38.99     86.72 o 
  10  12   3      512.23      448.94    112.84 o 
  12  12   3      268.21      322.31    113.85 o 
  14  12   3      253.98      223.48    108.28 o 
 -15  13   3       65.51       72.13    105.63 o 
 -13  13   3       19.74       78.18    104.78 o 
 -11  13   3        7.08      403.60    240.33 o 
  -9  13   3      327.47      110.03    197.24 o 
  -7  13   3        0.09      113.75    129.86 o 
  -5  13   3        6.05       47.15    175.43 o 
  -3  13   3       13.54      103.94    152.11 o 
  -1  13   3       82.50       80.62    161.24 o 
   1  13   3       43.22        0.00     91.68 o 
   3  13   3      127.07      308.13     97.58 o 
   5  13   3       72.72      140.51     87.87 o 
   7  13   3       23.28      113.56     88.34 o 
   9  13   3      429.21      647.73    139.82 o 
  -8  14   3       93.06      119.15    236.28 o 
  -6  14   3        0.10      135.88    229.18 o 
  -4  14   3      113.23        0.00    200.28 o 
   2  14   3       18.87        0.00    208.39 o 
   4  14   3      236.72      287.44    110.90 o 
 -32   0   4      333.60      305.19    125.50 o 
 -30   0   4      849.09      740.24    336.18 o 
 -28   0   4      290.02      372.47     89.76 o 
 -26   0   4     1200.94     1204.55    140.85 o 
 -24   0   4       12.07        0.00     52.12 o 
 -22   0   4     1141.45      920.50    115.88 o 
 -20   0   4     2307.67     2368.38    163.82 o 
 -18   0   4    18874.70    18262.13    441.75 o 
 -16   0   4    27486.17    28556.50    593.28 o 
 -14   0   4    61539.67    62758.50   1108.19 o 
 -12   0   4      804.08      651.30     68.14 o 
 -10   0   4     2326.35     2295.72     98.79 o 
  -8   0   4   134102.08   123129.80   1974.49 o 
  -6   0   4   123162.54   122578.93   1950.69 o 
  -4   0   4     1110.80     1087.51     42.69 o 
  -2   0   4    39528.96    39416.71    795.58 o 
   0   0   4   101849.01   104085.67   2056.24 o 
   2   0   4   526000.44   505443.00   9727.35 o 
   4   0   4     2425.40     2370.46     72.82 o 
   6   0   4    26518.43    26679.53    433.38 o 
   8   0   4     5110.24     4950.52    133.37 o 
  10   0   4     7707.43     7552.50    185.08 o 
  12   0   4      164.85      151.83     37.98 o 
  14   0   4      539.54      549.85     72.45 o 
  16   0   4      381.41      504.06    101.94 o 
  18   0   4     1677.05     1605.20    140.88 o 
  20   0   4      137.70      290.71     75.06 o 
  22   0   4     1593.34     1047.53    258.08 o 
  24   0   4      110.63      164.28    183.55 o 
 -31   1   4        4.85      107.58     62.64 o 
 -29   1   4       52.44        0.00     56.31 o 
 -27   1   4      184.22      229.21     54.51 o 
 -25   1   4       82.39      105.67     47.67 o 
 -23   1   4     4418.28     3907.60    158.40 o 
 -21   1   4     3340.03     3065.33    132.27 o 
 -19   1   4     2316.85     2484.85     99.77 o 
 -17   1   4      183.63      325.88     37.74 o 
 -15   1   4     6620.59     6320.39    143.90 o 
 -13   1   4     7314.20     7366.81    152.26 o 
 -11   1   4     1301.35     1302.84     63.62 o 
  -9   1   4       68.82      153.92     23.29 o 
  -7   1   4    30054.10    30209.60    351.29 o 
  -5   1   4     9973.38    10177.67    146.71 o 
  -3   1   4    29580.94    29842.96    335.66 o 
  -1   1   4     4776.96     4743.12     93.15 o 
   1   1   4    86079.48    90274.30   1273.64 o 
   3   1   4    53233.27    53851.35    635.49 o 
   5   1   4     2249.52     2195.58     56.44 o 
   7   1   4     3575.54     3702.11     82.74 o 
   9   1   4    13411.83    13392.44    189.61 o 
  11   1   4        5.22        0.00     17.88 o 
  13   1   4        7.34       48.00     23.96 o 
  15   1   4     1137.44     1263.22     73.47 o 
  17   1   4      189.23      210.90     44.03 o 
  19   1   4      378.89      367.65     64.60 o 
  21   1   4       66.25        8.16     54.20 o 
  23   1   4       62.53       95.71    110.92 o 
  25   1   4       28.37      154.14    192.17 o 
 -32   2   4        1.23       33.25    165.57 o 
 -30   2   4       85.42      136.23     91.85 o 
 -28   2   4      337.30      533.64     76.95 o 
 -26   2   4        5.60       63.56     45.40 o 
 -24   2   4     1283.13     1083.17    128.98 o 
 -22   2   4      117.58      137.98     55.33 o 
 -20   2   4      733.36      965.61    112.61 o 
 -18   2   4     2020.28     1912.46    173.67 o 
 -16   2   4        2.85        2.76     21.28 o 
 -14   2   4     3916.60     3596.67     89.49 o 
 -12   2   4     8686.35     8202.13    141.15 o 
 -10   2   4     2616.43     2560.24     82.69 o 
  -8   2   4      230.91      214.07     27.56 o 
  -6   2   4       35.37       48.98     15.88 o 
  -4   2   4     1807.25     1736.91     41.89 o 
  -2   2   4    54784.13    56369.61    657.19 o 
   0   2   4      671.44      859.25     76.95 o 
   2   2   4      757.05      748.35    121.41 o 
   4   2   4     3662.74     3712.28     72.33 o 
   6   2   4     4379.52     4577.99    107.43 o 
   8   2   4     7501.93     8105.06    135.10 o 
  10   2   4     3912.24     3855.62     87.51 o 
  12   2   4     1190.47     1371.37    103.93 o 
  14   2   4     3481.03     3604.25    123.66 o 
  16   2   4      173.70       76.60     56.68 o 
  18   2   4      157.94       45.86     40.14 o 
  20   2   4     1462.27     1170.95    193.21 o 
  22   2   4       28.49      108.29     71.21 o 
  24   2   4      546.89      499.46    114.17 o 
  26   2   4      571.13      559.26    247.43 o 
 -31   3   4       28.40       84.71     91.35 o 
 -29   3   4      367.73      473.39    110.80 o 
 -27   3   4       61.48       34.62     47.58 o 
 -25   3   4       21.87       24.84     48.09 o 
 -23   3   4     6077.92     5472.51    167.40 o 
 -21   3   4        1.60       57.19     36.24 o 
 -19   3   4     6492.32     5959.38    158.21 o 
 -17   3   4      377.19      287.79     42.00 o 
 -15   3   4     4046.63     3649.22    100.12 o 
 -13   3   4     7693.68     7635.09    178.28 o 
 -11   3   4      549.56      525.64     34.35 o 
  -9   3   4     2420.39     2213.59    123.93 o 
  -7   3   4     3145.69     3209.25     87.48 o 
  -5   3   4     6130.20     6347.60    139.07 o 
  -3   3   4    10638.05    10641.89    159.83 o 
  -1   3   4     1279.72     1300.53     38.44 o 
   1   3   4    12678.81    12429.71    230.13 o 
   3   3   4     5379.36     5744.81    198.66 o 
   5   3   4     7899.38     7736.63    147.78 o 
   7   3   4     4802.44     4427.37     83.15 o 
   9   3   4     8415.88     7984.53    132.60 o 
  11   3   4      187.63      206.45     27.49 o 
  13   3   4     1786.25     1753.90    125.19 o 
  15   3   4      635.70      463.63    141.44 o 
  17   3   4       62.66      142.30     47.44 o 
  19   3   4       28.46       90.62     57.36 o 
  21   3   4      220.88      256.88     77.95 o 
  23   3   4     1006.84      960.95    141.49 o 
  25   3   4      613.51      316.83    167.54 o 
 -30   4   4        2.36      153.08    100.53 o 
 -28   4   4       37.25      142.66     84.58 o 
 -26   4   4       54.22      153.71     84.54 o 
 -24   4   4     1800.47     2006.57    122.74 o 
 -22   4   4       37.08       90.75     40.84 o 
 -20   4   4     1777.65     1706.49    100.39 o 
 -18   4   4      120.82      195.82     43.49 o 
 -16   4   4     6619.67     6546.32    225.07 o 
 -14   4   4      334.20      505.27     44.10 o 
 -12   4   4      280.70      476.78     72.37 o 
 -10   4   4        8.89       14.91     20.03 o 
  -8   4   4     5728.55     5806.25    127.14 o 
  -6   4   4      510.53      548.05     68.34 o 
  -4   4   4     8723.55     8269.86    206.45 o 
  -2   4   4      517.28      509.34     38.41 o 
   0   4   4     9358.09     9005.32    141.91 o 
   2   4   4    16116.53    15771.46    363.84 o 
   4   4   4       49.95       94.51     33.47 o 
   6   4   4    20866.15    21918.58    437.17 o 
   8   4   4      254.57      300.02     29.51 o 
  10   4   4       11.60       18.67     31.03 o 
  12   4   4      102.94      108.45     45.38 o 
  14   4   4     1348.72     1422.83    109.25 o 
  16   4   4      182.92      256.93     55.71 o 
  18   4   4     1299.52     1257.50    107.83 o 
  20   4   4       16.98       57.99     63.52 o 
  22   4   4       27.65       92.24     72.16 o 
  24   4   4        1.18       86.09     82.58 o 
 -29   5   4      434.81      560.66    132.84 o 
 -27   5   4      237.00      378.11    136.75 o 
 -25   5   4      543.05      446.13    174.97 o 
 -23   5   4      119.39       91.44     59.91 o 
 -21   5   4     2333.72     2249.76    133.82 o 
 -19   5   4      114.24      113.66     44.78 o 
 -17   5   4       33.90      105.63     39.47 o 
 -15   5   4      777.91      830.29     84.19 o 
 -13   5   4      999.29     1203.33     81.05 o 
 -11   5   4     3396.37     3302.16     96.64 o 
  -9   5   4     5200.14     5204.06    126.68 o 
  -7   5   4     1291.49     1305.72     92.10 o 
  -5   5   4     2385.01     2120.00     84.33 o 
  -3   5   4     3944.63     4114.78    104.49 o 
  -1   5   4      338.83      469.85     62.96 o 
   1   5   4      916.03      930.19     52.63 o 
   3   5   4    18838.15    18107.37    370.30 o 
   5   5   4     2680.19     2694.98     94.75 o 
   7   5   4     6180.73     5561.16    185.63 o 
   9   5   4       20.28       33.03     29.68 o 
  11   5   4      366.40      401.14     59.60 o 
  13   5   4     1111.82     1071.81     95.29 o 
  15   5   4        0.14        0.00     42.91 o 
  17   5   4       74.02       32.43     57.99 o 
  19   5   4      767.80      605.65    101.56 o 
  21   5   4       30.41        0.00     76.51 o 
  23   5   4       22.35        0.00     77.19 o 
  25   5   4        4.92       82.30    108.07 o 
 -28   6   4      109.14      248.53    102.03 o 
 -26   6   4      154.88      109.80    141.67 o 
 -24   6   4      837.31      784.45    132.07 o 
 -22   6   4        4.28       94.84     75.85 o 
 -20   6   4     1086.86     1212.00    102.77 o 
 -18   6   4        0.16        1.78     41.80 o 
 -16   6   4       74.91      204.90     46.52 o 
 -14   6   4     1270.65     1235.47    135.97 o 
 -12   6   4      437.54      400.43     53.33 o 
 -10   6   4      802.25     1070.37     67.62 o 
  -8   6   4      454.57      541.53     47.88 o 
  -6   6   4     5250.43     4772.10    162.32 o 
  -4   6   4     2287.10     2354.39     92.99 o 
  -2   6   4      556.46      799.81     53.86 o 
   0   6   4      407.99      516.51     46.69 o 
   2   6   4       64.38      133.32     70.98 o 
   4   6   4     1366.70     1268.40    135.33 o 
   6   6   4       31.46       26.86     54.00 o 
   8   6   4      401.97      426.67     60.41 o 
  10   6   4        0.02        0.00     49.33 o 
  12   6   4       20.74       31.88     48.55 o 
  14   6   4       10.37       99.32     57.25 o 
  16   6   4       35.73        4.90     62.11 o 
  18   6   4       48.37       26.35     76.96 o 
  20   6   4        1.09       26.59     77.86 o 
  22   6   4        1.08        0.00     72.26 o 
  24   6   4      178.19      187.26    148.27 o 
 -27   7   4      204.31      212.73    103.01 o 
 -25   7   4      356.87      418.22    156.10 o 
 -23   7   4       84.95        0.00     76.20 o 
 -21   7   4      569.02      577.78    184.23 o 
 -19   7   4      299.90      179.44     66.27 o 
 -17   7   4      152.35      210.03     75.71 o 
 -15   7   4      289.27      399.41     69.28 o 
 -13   7   4     1419.31     1329.21    109.94 o 
 -11   7   4     1874.58     2150.34    127.48 o 
  -9   7   4      389.31      333.88     59.06 o 
  -7   7   4     1264.79     1277.11     75.16 o 
  -5   7   4      526.30      588.30     66.87 o 
  -3   7   4     4770.10     4665.70    127.87 o 
  -1   7   4        1.18       15.38     22.59 o 
   1   7   4     2915.40     3024.87    105.75 o 
   3   7   4     3447.39     3684.37    224.53 o 
   5   7   4     5324.32     5222.58    518.69 o 
   7   7   4      231.93      160.05     49.23 o 
   9   7   4      150.71      103.44     76.48 o 
  11   7   4       10.18        0.00     43.81 o 
  13   7   4       51.78       47.79    104.78 o 
  15   7   4      538.23      690.38    117.17 o 
  17   7   4       54.24        0.00     95.23 o 
  19   7   4       13.04      104.90     80.33 o 
  21   7   4       46.88       69.63     81.32 o 
  23   7   4        0.23      240.17    111.61 o 
 -26   8   4       57.62        0.00    102.27 o 
 -24   8   4        0.22        0.00    110.06 o 
 -22   8   4       48.70      114.26     96.74 o 
 -20   8   4       14.25      110.03     78.20 o 
 -18   8   4      890.83     1073.63    142.55 o 
 -16   8   4      103.47      167.51     77.19 o 
 -14   8   4      490.34      706.95     89.57 o 
 -12   8   4     1407.26     1499.33    117.76 o 
 -10   8   4      166.33      162.34     68.21 o 
  -8   8   4        3.09       48.65     33.13 o 
  -6   8   4        0.43        7.87     30.89 o 
  -4   8   4     1108.65     1198.98     89.01 o 
  -2   8   4      342.65      325.44     42.82 o 
   0   8   4      169.19      170.02     38.19 o 
   2   8   4       92.05      107.62     61.06 o 
   4   8   4     2006.77     1911.32    191.15 o 
   6   8   4     1298.35     1266.57    219.54 o 
   8   8   4      496.99      436.06     71.58 o 
  10   8   4      867.10      861.92    101.53 o 
  12   8   4     1326.05     1501.48    162.56 o 
  14   8   4        0.83        0.00     65.50 o 
  16   8   4      836.44      908.55    139.06 o 
  18   8   4       89.61      158.06     89.97 o 
  20   8   4        2.61       73.28     95.81 o 
 -25   9   4       35.45        0.00    121.36 o 
 -23   9   4        6.30       47.56    125.46 o 
 -21   9   4       69.50        0.00     86.81 o 
 -19   9   4      107.22      130.14     89.89 o 
 -17   9   4      957.43      666.77    119.14 o 
 -15   9   4     1007.13     1036.05    136.09 o 
 -13   9   4     1070.59     1254.37    115.63 o 
 -11   9   4     2415.20     2395.31    150.38 o 
  -9   9   4     3548.22     3246.50    160.57 o 
  -7   9   4      496.43      383.19     63.64 o 
  -5   9   4      592.06      705.28     74.16 o 
  -3   9   4     4698.79     4508.38    155.12 o 
  -1   9   4       21.25        0.00     43.75 o 
   1   9   4      619.00      492.93    131.07 o 
   3   9   4      678.82      787.46    147.80 o 
   5   9   4       19.45        0.00     63.38 o 
   7   9   4      592.44      519.08     82.24 o 
   9   9   4        7.01       16.31     66.57 o 
  11   9   4       63.08        0.00     58.40 o 
  13   9   4     1196.04     1477.20    167.86 o 
  15   9   4       74.32       99.50     79.01 o 
  17   9   4      109.76       33.16     81.65 o 
  19   9   4       50.97      128.62     94.20 o 
 -24  10   4        5.57       58.67    115.08 o 
 -22  10   4        9.97        0.00    110.33 o 
 -20  10   4       50.21       78.28    102.35 o 
 -18  10   4       24.21        0.00     83.07 o 
 -16  10   4      736.09      809.48    131.14 o 
 -14  10   4        4.74       21.30     73.03 o 
 -12  10   4      362.69      429.02     94.03 o 
 -10  10   4       65.01        7.99     52.37 o 
  -8  10   4     1325.79     1182.32    127.02 o 
  -6  10   4      234.79      172.17     56.24 o 
  -4  10   4     1431.43     1533.86    181.67 o 
  -2  10   4      849.02      637.04    129.38 o 
   0  10   4     1592.29     1419.01    180.79 o 
   2  10   4      837.27      688.29    243.63 o 
   4  10   4      288.30      156.43    112.05 o 
   6  10   4      231.49      216.93     71.82 o 
   8  10   4       44.21      152.35     72.11 o 
  10  10   4     1183.81     1156.82    277.21 o 
  12  10   4      105.06      121.74     88.83 o 
  14  10   4       91.74      121.37     91.37 o 
  16  10   4      248.82      445.89    122.92 o 
  18  10   4        0.59       45.64    104.14 o 
 -21  11   4      137.85      344.80    119.03 o 
 -19  11   4      265.21      248.55    115.50 o 
 -17  11   4      175.67      236.72    110.08 o 
 -15  11   4        0.60       85.63     83.15 o 
 -13  11   4       22.79      102.39     82.05 o 
 -11  11   4      241.42        0.00    113.83 o 
  -9  11   4      368.37      293.78     81.55 o 
  -7  11   4     1895.28     1805.79    205.34 o 
  -5  11   4      377.68      311.77     87.82 o 
  -3  11   4       18.42       27.78     65.22 o 
  -1  11   4      727.89      593.14    134.75 o 
   1  11   4      144.47      220.65    101.10 o 
   3  11   4      209.00      233.69    110.44 o 
   5  11   4       64.48        0.00     66.37 o 
   7  11   4        1.20        5.46     66.35 o 
   9  11   4      221.97      285.52    104.08 o 
  11  11   4      125.09      247.92     97.94 o 
  13  11   4       89.85       77.07     98.99 o 
  15  11   4        1.48      175.53    105.57 o 
 -18  12   4      107.60      230.18    117.49 o 
 -16  12   4      201.31       92.10     91.98 o 
 -14  12   4       27.30      170.19    109.39 o 
 -12  12   4       52.84      150.09     93.13 o 
 -10  12   4       81.71      199.77    183.55 o 
  -8  12   4      445.03      419.82    192.17 o 
  -6  12   4      194.88      266.37    120.93 o 
  -4  12   4     1025.37     1077.65    252.50 o 
  -2  12   4        3.22       69.71     95.32 o 
   0  12   4      114.21      141.49    102.87 o 
   2  12   4      242.95      469.00    200.78 o 
   4  12   4        0.16        0.00     69.73 o 
   6  12   4       28.44       44.10     89.87 o 
   8  12   4        9.79        0.00     72.94 o 
  10  12   4        2.44      123.17    130.51 o 
  12  12   4      918.01     1068.83    155.10 o 
 -15  13   4       69.81      251.08    121.34 o 
 -13  13   4       27.21      232.73    238.81 o 
 -11  13   4       30.76       58.31    194.19 o 
  -9  13   4       93.00      114.23    138.76 o 
  -7  13   4      389.64      973.50    297.12 o 
  -5  13   4       63.20        0.00    163.77 o 
  -3  13   4      467.37      426.41    211.94 o 
  -1  13   4        5.88        0.00    216.50 o 
   3  13   4      119.86      164.60     95.82 o 
   5  13   4        1.90       23.45     85.25 o 
   7  13   4       16.95        0.00     81.19 o 
   9  13   4       49.06       85.50     88.87 o 
  -8  14   4      105.89       53.75    248.95 o 
  -6  14   4      105.57       37.52    210.93 o 
  -4  14   4       42.92      264.16    222.08 o 
   2  14   4        0.03       55.34     90.68 o 
 -33   1   5        4.24        0.00     63.67 o 
 -31   1   5      121.75      228.64     64.75 o 
 -29   1   5      316.76      292.50     66.48 o 
 -27   1   5       10.46        0.00     44.84 o 
 -25   1   5      596.40      654.76     73.43 o 
 -23   1   5      262.06      254.54     50.12 o 
 -21   1   5      154.65      300.86     47.99 o 
 -19   1   5      950.28     1018.73     74.26 o 
 -17   1   5      558.47      596.86     56.23 o 
 -15   1   5        7.28       32.71     23.77 o 
 -13   1   5     5286.20     5279.79    142.50 o 
 -11   1   5      571.58      606.56     46.03 o 
  -9   1   5     8586.92     8438.38    156.69 o 
  -7   1   5     9201.64     8777.37    140.33 o 
  -5   1   5      267.68      277.56     22.36 o 
  -3   1   5    21967.42    21548.73    278.61 o 
  -1   1   5    54597.34    55616.16    794.40 o 
   1   1   5     2692.81     2425.53     71.71 o 
   3   1   5      189.20      197.47     18.88 o 
   5   1   5      695.36      717.80     34.96 o 
   7   1   5       20.57       24.27     16.75 o 
   9   1   5     6772.56     6762.95    121.57 o 
  11   1   5     3061.60     2725.23     78.17 o 
  13   1   5      383.90      352.35     35.83 o 
  15   1   5      163.39      208.56     36.56 o 
  17   1   5      134.16      134.73     50.39 o 
  19   1   5      271.50      359.74    114.82 o 
  21   1   5       75.74      264.37    118.62 o 
  23   1   5      123.91      190.58    132.34 o 
  25   1   5      279.21      707.31    281.40 o 
 -32   2   5        4.37        0.00     91.00 o 
 -30   2   5       52.18      138.03     57.15 o 
 -28   2   5      178.62      149.97     90.15 o 
 -26   2   5      628.70      409.87    144.79 o 
 -24   2   5      174.40       90.66     54.12 o 
 -22   2   5      230.18      216.88     44.38 o 
 -20   2   5      298.63      291.15     47.42 o 
 -18   2   5     4812.82     4468.87    131.07 o 
 -16   2   5       47.95      115.91     29.08 o 
 -14   2   5        5.36       17.90     19.69 o 
 -12   2   5     1057.86     1224.85     66.52 o 
 -10   2   5    10047.03    10058.47    193.58 o 
  -8   2   5     5032.27     4895.68    119.13 o 
  -6   2   5     1917.95     1767.93     59.40 o 
  -4   2   5      872.93      999.33     51.20 o 
  -2   2   5    21966.21    22784.81    288.98 o 
   0   2   5    90143.84    87126.59   3777.36 o 
   2   2   5        8.10       39.72     16.69 o 
   4   2   5     2863.64     2825.33     65.63 o 
   6   2   5    10191.16     9824.07    239.05 o 
   8   2   5    17824.42    16267.54    246.79 o 
  10   2   5     1302.99     1406.02     66.79 o 
  12   2   5     1026.61     1101.80     76.31 o 
  14   2   5     1466.28     1098.05    196.34 o 
  16   2   5      188.36      271.80     58.61 o 
  18   2   5       40.39      153.78     51.02 o 
  20   2   5      182.04      307.52     77.01 o 
  22   2   5       23.38      119.49     72.54 o 
  24   2   5        0.01       78.59    172.90 o 
 -31   3   5      206.65      288.55    103.28 o 
 -29   3   5      207.68      291.69    108.16 o 
 -27   3   5      325.20      407.75     75.21 o 
 -25   3   5       25.01       19.08     43.08 o 
 -23   3   5      471.47      625.28     68.09 o 
 -21   3   5       22.77       49.50     34.31 o 
 -19   3   5     3442.51     3466.58    196.50 o 
 -17   3   5       60.79       70.48     25.73 o 
 -15   3   5      406.13      499.98     64.97 o 
 -13   3   5    10338.51     9622.58    204.04 o 
 -11   3   5     6127.36     5765.73    141.16 o 
  -9   3   5       53.35       26.24     18.46 o 
  -7   3   5    14494.40    13629.75    228.39 o 
  -5   3   5     4802.82     5109.22     97.69 o 
  -3   3   5    32366.84    32964.40    411.16 o 
  -1   3   5    11507.08    11786.12    166.40 o 
   1   3   5       19.21       21.33     24.13 o 
   3   3   5     6952.57     7098.87    298.15 o 
   5   3   5     1666.15     1607.29     79.71 o 
   7   3   5     4652.71     4694.96     86.43 o 
   9   3   5      121.26       82.75     25.44 o 
  11   3   5     1892.84     1864.73    124.90 o 
  13   3   5      752.77      738.11    109.86 o 
  15   3   5       68.24       58.28     43.50 o 
  17   3   5      196.11      290.51     63.93 o 
  19   3   5      119.17      137.95     57.33 o 
  21   3   5       75.57      150.59     70.90 o 
  23   3   5        0.13       77.79     79.32 o 
  25   3   5      153.13       85.18    203.83 o 
 -30   4   5       10.76       44.17     82.11 o 
 -28   4   5      459.94      282.65     90.71 o 
 -26   4   5      859.95      805.51     83.10 o 
 -24   4   5      624.42      609.93     71.17 o 
 -22   4   5      200.63      206.74     57.75 o 
 -20   4   5      219.28      228.14     53.40 o 
 -18   4   5       38.24       24.89     33.95 o 
 -16   4   5      577.02      582.67     70.94 o 
 -14   4   5     1997.40     1883.06    122.57 o 
 -12   4   5     1701.92     1546.87     97.92 o 
 -10   4   5      811.47      958.17     64.22 o 
  -8   4   5      447.72      544.38     60.62 o 
  -6   4   5     1290.16     1388.04     80.71 o 
  -4   4   5       99.48      177.42     25.04 o 
  -2   4   5      978.05     1054.82     41.81 o 
   0   4   5      266.85      395.48     32.69 o 
   2   4   5     2655.10     2506.10     81.99 o 
   4   4   5     2948.04     3037.46    137.78 o 
   6   4   5        8.57       30.88     32.45 o 
   8   4   5        0.12       89.26     42.54 o 
  10   4   5      688.22      732.89     71.22 o 
  12   4   5     1145.64     1181.97     97.15 o 
  14   4   5      467.15      567.18    106.09 o 
  16   4   5      152.20      172.44     56.04 o 
  18   4   5      230.34      212.82     61.06 o 
  20   4   5      292.26      217.08     76.76 o 
  22   4   5       20.23        0.00     70.50 o 
  24   4   5      262.62      290.56    111.24 o 
 -31   5   5       44.69      155.63     97.95 o 
 -29   5   5      908.75     1085.10    179.75 o 
 -27   5   5       42.32       12.06     79.59 o 
 -25   5   5        1.05        7.93     91.48 o 
 -23   5   5      907.10      905.19     91.42 o 
 -21   5   5      581.89      521.70     71.49 o 
 -19   5   5     1130.44     1298.77    104.32 o 
 -17   5   5     4437.11     4399.35    149.82 o 
 -15   5   5     1721.18     1836.35    120.12 o 
 -13   5   5     2787.72     2724.87    132.12 o 
 -11   5   5      528.49      588.87     60.92 o 
  -9   5   5     4878.48     5399.92    137.81 o 
  -7   5   5       98.72       91.56     26.81 o 
  -5   5   5     1484.15     1604.19     71.76 o 
  -3   5   5      174.08      146.19     24.42 o 
  -1   5   5     2891.02     2994.01     78.64 o 
   1   5   5      884.45      825.92     36.16 o 
   3   5   5      505.86      448.18     66.62 o 
   5   5   5     5482.15     5526.31    205.52 o 
   7   5   5    11084.19    10727.51    247.19 o 
   9   5   5      179.44      274.43     48.34 o 
  11   5   5       16.96       22.59     36.29 o 
  13   5   5       99.46      115.93     50.23 o 
  15   5   5       64.41      223.05     57.54 o 
  17   5   5      118.60      187.78     71.35 o 
  19   5   5       29.81       30.26     61.23 o 
  21   5   5      312.01      274.74     90.39 o 
  23   5   5        4.38       32.61     90.22 o 
 -30   6   5        2.42      198.81    106.58 o 
 -28   6   5      331.48      649.16    133.11 o 
 -26   6   5        0.46      157.18     82.29 o 
 -24   6   5      737.45      655.89    117.69 o 
 -22   6   5        1.38      106.24     50.23 o 
 -20   6   5      422.31      535.01     78.26 o 
 -18   6   5    26826.09    23389.12    758.26 o 
 -16   6   5     1625.54     1747.95    112.59 o 
 -14   6   5     4364.38     3955.22    136.59 o 
 -12   6   5      931.81      921.99     87.31 o 
 -10   6   5      564.95      571.35     65.50 o 
  -8   6   5    20752.28    19975.73    435.67 o 
  -6   6   5     3580.67     3640.95    120.12 o 
  -4   6   5     4390.86     4971.15    171.35 o 
  -2   6   5     8038.67     7768.61    161.02 o 
   0   6   5     2064.74     2170.51     71.60 o 
   2   6   5     2388.48     2887.52    202.78 o 
   4   6   5     2538.31     2356.36    193.09 o 
   6   6   5     3571.79     3567.43    244.14 o 
   8   6   5      208.49      179.85     45.10 o 
  10   6   5     3222.06     3400.49    178.97 o 
  12   6   5      340.01      310.63     61.62 o 
  14   6   5      958.48     1014.12    100.12 o 
  16   6   5      920.97     1071.83    126.17 o 
  18   6   5      233.70      298.83     96.48 o 
  20   6   5      167.81       25.08     79.77 o 
  22   6   5      162.10      184.88     92.82 o 
 -29   7   5        0.67      262.74    190.95 o 
 -27   7   5      344.46      292.07    117.60 o 
 -25   7   5       39.84      122.75     94.08 o 
 -23   7   5        0.17       30.48     73.86 o 
 -21   7   5       34.10       36.80     63.62 o 
 -19   7   5     1514.04     1546.70    163.24 o 
 -17   7   5     5719.83     5627.48    206.38 o 
 -15   7   5       27.74       58.54     55.99 o 
 -13   7   5      995.73     1062.97     97.65 o 
 -11   7   5      648.54      597.76     70.45 o 
  -9   7   5     4166.20     4127.41    146.79 o 
  -7   7   5      117.70      157.43     64.04 o 
  -5   7   5      508.64      610.02     54.47 o 
  -3   7   5        0.57       18.83     24.11 o 
  -1   7   5      732.20      779.99     54.50 o 
   1   7   5      189.48      160.35     78.61 o 
   3   7   5     8199.83     7624.08    468.24 o 
   5   7   5       47.35       68.08     57.24 o 
   7   7   5      562.04      519.72     74.41 o 
   9   7   5      792.30      693.15     88.77 o 
  11   7   5       35.28       60.26     51.57 o 
  13   7   5      484.78      467.02    148.08 o 
  15   7   5      794.38      769.15    126.36 o 
  17   7   5       92.03       20.99     83.91 o 
  19   7   5       32.00      249.15     98.21 o 
  21   7   5       13.91        0.00     88.91 o 
 -28   8   5        0.54      310.57    167.97 o 
 -26   8   5      162.92      288.52    117.59 o 
 -24   8   5      601.45      814.05    152.45 o 
 -22   8   5      874.15     1174.16    159.09 o 
 -20   8   5      181.37      299.97     94.15 o 
 -18   8   5       12.96       46.03     72.73 o 
 -16   8   5     4012.02     3982.60    269.94 o 
 -14   8   5     2008.40     2070.21    177.03 o 
 -12   8   5       11.53       44.67     42.02 o 
 -10   8   5       59.49      105.70     45.93 o 
  -8   8   5      855.59     1001.25     83.33 o 
  -6   8   5      812.96      805.39    136.41 o 
  -4   8   5      153.46      189.08     38.27 o 
  -2   8   5      158.29      154.35     33.48 o 
   0   8   5       26.58        0.00     40.29 o 
   2   8   5     2672.51     2422.86    334.89 o 
   4   8   5    10029.63     8944.70    491.57 o 
   6   8   5        4.29        0.00     93.80 o 
   8   8   5     4135.16     3535.57    185.62 o 
  10   8   5      138.89      138.59     59.60 o 
  12   8   5       19.23      125.96     64.74 o 
  14   8   5      137.86       93.34     76.60 o 
  16   8   5       68.53      143.80     88.97 o 
  18   8   5      258.33      234.13    101.49 o 
  20   8   5      212.28        0.00     92.49 o 
 -25   9   5      213.12      368.88    120.13 o 
 -23   9   5      295.98      424.30    130.04 o 
 -21   9   5       27.64        0.00     82.92 o 
 -19   9   5      153.89      115.83     85.67 o 
 -17   9   5     2589.77     2213.51    263.32 o 
 -15   9   5       78.39       73.81     72.04 o 
 -13   9   5      367.19      291.75     98.96 o 
 -11   9   5        0.21       60.88     49.42 o 
  -9   9   5        6.12       17.98     45.96 o 
  -7   9   5     1192.03     1135.88     93.80 o 
  -5   9   5      133.02      166.43     42.53 o 
  -3   9   5     3527.23     3073.66    176.26 o 
  -1   9   5     2089.02     2265.74    174.68 o 
   1   9   5        2.72       60.97     71.49 o 
   3   9   5     4441.25     4029.56    328.05 o 
   5   9   5      801.75      882.86    145.33 o 
   7   9   5     1001.21     1034.75    107.86 o 
   9   9   5      482.52      546.65    162.91 o 
  11   9   5       16.23        1.63     65.91 o 
  13   9   5      130.25      118.56     82.45 o 
  15   9   5       47.01       51.17     85.49 o 
  17   9   5      320.32      454.48    119.67 o 
  19   9   5       20.08      157.58    108.31 o 
 -24  10   5      221.25      147.49    131.47 o 
 -22  10   5       73.08       32.81     97.44 o 
 -20  10   5        0.46       61.26     86.95 o 
 -18  10   5      931.43      773.54    126.70 o 
 -16  10   5      157.87      352.48    100.25 o 
 -14  10   5       49.19       79.00     89.97 o 
 -12  10   5      645.24      712.43     94.84 o 
 -10  10   5      495.84      430.13     75.52 o 
  -8  10   5      259.00      266.97     60.90 o 
  -6  10   5      419.20      311.22     87.62 o 
  -4  10   5     1514.46     1393.28    271.05 o 
  -2  10   5     3295.85     2783.65    247.30 o 
   0  10   5      474.72      448.86    108.42 o 
   2  10   5      727.24      686.74    138.54 o 
   4  10   5      656.22      742.99    139.39 o 
   6  10   5      333.73      406.94     82.17 o 
   8  10   5       11.53       24.86     68.60 o 
  10  10   5        3.08       95.61     75.74 o 
  12  10   5       13.64        0.00     72.27 o 
  14  10   5       42.78       55.86     91.34 o 
  16  10   5      282.89      442.73    117.16 o 
 -21  11   5       68.04       88.01    110.00 o 
 -19  11   5       57.44       68.09    102.03 o 
 -17  11   5       21.84      135.98     88.67 o 
 -15  11   5        1.69        0.63     76.46 o 
 -13  11   5        1.78        0.00     76.06 o 
 -11  11   5        1.04        0.00     67.27 o 
  -9  11   5     1685.54     1642.81    224.36 o 
  -7  11   5        2.47        0.00     63.73 o 
  -5  11   5     2253.84     1995.30    179.17 o 
  -3  11   5        0.10      129.97    137.15 o 
  -1  11   5        7.47        0.00     75.36 o 
   1  11   5        0.73       73.68     94.81 o 
   3  11   5       46.39      112.68     94.32 o 
   5  11   5      122.13       53.95     99.63 o 
   7  11   5      628.45      497.74    107.02 o 
   9  11   5       47.92       35.44     79.77 o 
  11  11   5      343.93      381.24    114.00 o 
  13  11   5      178.35      206.55     96.93 o 
  15  11   5        2.51       93.90    101.07 o 
 -18  12   5       77.36      149.40    107.19 o 
 -16  12   5      272.79      359.04    113.24 o 
 -14  12   5       77.13      149.41    109.31 o 
 -12  12   5      122.74        0.00    169.86 o 
 -10  12   5      130.99      149.07    174.93 o 
  -8  12   5      566.75      798.99    175.39 o 
  -6  12   5      189.72      305.34    117.51 o 
  -4  12   5        5.92      138.95     99.50 o 
  -2  12   5      245.92      362.31    131.17 o 
   0  12   5       21.15        0.00     96.51 o 
   2  12   5       24.03        0.00     89.49 o 
   4  12   5      251.45      171.17     89.98 o 
   6  12   5        5.54       66.98     71.55 o 
   8  12   5       35.74        0.00     73.03 o 
  10  12   5      104.22      120.45    126.13 o 
  12  12   5      400.72      371.94    190.55 o 
 -15  13   5        0.05        0.00    197.74 o 
 -13  13   5       53.73      163.77    203.83 o 
 -11  13   5       36.90        0.51    196.73 o 
  -9  13   5       30.65      100.39    189.63 o 
  -7  13   5      387.11      378.75    227.15 o 
  -5  13   5      265.63      217.52    213.46 o 
  -3  13   5      116.62      158.28    116.89 o 
  -1  13   5        0.76      125.51    109.73 o 
   1  13   5      185.68      237.80    174.93 o 
   3  13   5       12.24        0.00    131.07 o 
   5  13   5       16.53       58.81     79.33 o 
   7  13   5       83.33      127.11     86.61 o 
  -8  14   5       22.85      216.00    223.09 o 
  -6  14   5       36.28       17.75    207.88 o 
  -4  14   5      108.77      383.82    229.18 o 
   2  14   5       92.06      198.12    109.70 o 
 -32   0   6        0.67        0.00     83.63 o 
 -30   0   6       14.56       26.62     77.89 o 
 -28   0   6      907.42      910.76    128.33 o 
 -26   0   6      243.60      474.53     89.22 o 
 -24   0   6      447.23      425.38     86.49 o 
 -22   0   6      798.67      810.62    128.56 o 
 -20   0   6     4105.99     3647.60    183.01 o 
 -18   0   6     1284.56     1560.06    125.99 o 
 -16   0   6     1051.67      745.19     82.26 o 
 -14   0   6     3535.69     3308.65    150.52 o 
 -12   0   6    28549.45    30903.72    596.67 o 
 -10   0   6    30529.99    30679.18    577.09 o 
  -8   0   6    20528.78    18908.51    517.99 o 
  -6   0   6    42315.29    43407.03    754.74 o 
  -4   0   6     2840.71     3016.98    122.19 o 
  -2   0   6    32085.69    32016.19    697.98 o 
   0   0   6    51205.89    49536.44   1042.11 o 
   2   0   6       59.34      136.73     36.08 o 
   4   0   6     1662.21     1639.16     68.91 o 
   6   0   6     1925.88     1748.99     78.11 o 
   8   0   6     7537.77     7381.46    181.20 o 
  10   0   6     3396.07     3530.42    124.09 o 
  12   0   6    13923.73    14069.59    307.54 o 
  14   0   6    10199.33     9937.34    395.94 o 
  16   0   6      244.86      184.10     57.68 o 
  18   0   6     1928.24     2219.28    341.23 o 
  20   0   6      134.19      123.72    150.59 o 
  22   0   6      188.59      361.01    183.55 o 
  24   0   6      107.38      156.67    192.17 o 
 -33   1   6      169.95      362.83     79.44 o 
 -31   1   6       43.30      104.50     62.19 o 
 -29   1   6      286.41      408.04     71.17 o 
 -27   1   6       83.58      127.36     51.25 o 
 -25   1   6      650.43      795.29     78.04 o 
 -23   1   6      109.02       93.10     43.03 o 
 -21   1   6      913.22      935.03    114.40 o 
 -19   1   6     6756.68     6456.17    165.54 o 
 -17   1   6      511.47      419.67     51.64 o 
 -15   1   6     1890.06     2001.66     91.03 o 
 -13   1   6    40896.61    42395.01    556.90 o 
 -11   1   6     2415.27     2344.24     74.76 o 
  -9   1   6      903.88     1040.39     44.55 o 
  -7   1   6    79075.73    80707.63    942.24 o 
  -5   1   6     3173.02     3012.05     64.51 o 
  -3   1   6    16683.63    16388.55    247.79 o 
  -1   1   6      812.83      845.14     52.08 o 
   1   1   6      111.23      137.83     23.29 o 
   3   1   6     2013.46     1929.02     79.63 o 
   5   1   6      643.59      753.22     37.59 o 
   7   1   6     9433.13     8886.54    140.99 o 
   9   1   6      210.06      219.57     36.96 o 
  11   1   6      239.22      294.73     37.90 o 
  13   1   6     1727.08     1882.87     86.85 o 
  15   1   6     1051.92     1128.38    106.09 o 
  17   1   6      256.20      209.84     57.81 o 
  19   1   6       18.76        3.37     79.91 o 
  21   1   6       21.93      267.45    123.51 o 
  23   1   6       20.37       87.10    124.35 o 
  25   1   6      367.25      631.25    272.28 o 
 -32   2   6      727.06      425.17    169.46 o 
 -30   2   6       98.79       39.92     55.88 o 
 -28   2   6      942.24      753.90    101.13 o 
 -26   2   6      493.22      536.52     70.95 o 
 -24   2   6        1.14       41.56     41.22 o 
 -22   2   6       68.72      108.38     46.47 o 
 -20   2   6      545.79      398.89     50.94 o 
 -18   2   6      410.75      506.90     54.43 o 
 -16   2   6      535.35      446.27     48.64 o 
 -14   2   6    54854.63    55742.91    713.59 o 
 -12   2   6    18912.13    18352.69    253.68 o 
 -10   2   6      416.15      453.79     42.34 o 
  -8   2   6    18111.12    17391.34    321.18 o 
  -6   2   6      927.33      787.60     37.38 o 
  -4   2   6    14054.17    13549.38    193.00 o 
  -2   2   6      562.99      677.77     35.80 o 
   0   2   6     1458.62     1481.67     55.22 o 
   2   2   6    32413.07    32356.37    446.25 o 
   4   2   6    29058.03    29000.20    415.18 o 
   6   2   6    26574.30    26977.46    361.96 o 
   8   2   6     4279.16     4135.48     97.83 o 
  10   2   6       55.48       44.85     25.12 o 
  12   2   6     1811.90     2093.36    118.91 o 
  14   2   6        0.03       18.78     40.66 o 
  16   2   6      310.59      360.63     62.02 o 
  18   2   6      282.02      312.68     86.36 o 
  20   2   6        1.19      108.57     66.18 o 
  22   2   6      330.76      212.33    297.37 o 
  24   2   6       60.21      363.54    215.49 o 
 -31   3   6       16.22      167.97     90.93 o 
 -29   3   6        1.22       34.24     54.69 o 
 -27   3   6      140.61      172.53     52.44 o 
 -25   3   6      438.33      182.18     82.20 o 
 -23   3   6     2329.99     2032.47    152.02 o 
 -21   3   6     4089.00     3633.00    147.02 o 
 -19   3   6      775.01      846.91     75.18 o 
 -17   3   6     1558.58     1581.45     89.90 o 
 -15   3   6      830.99      870.10    103.64 o 
 -13   3   6      149.53      181.97     38.08 o 
 -11   3   6     2576.12     2734.28    133.54 o 
  -9   3   6    15020.97    14642.75    253.32 o 
  -7   3   6      477.54      524.59     44.07 o 
  -5   3   6     1247.69     1227.73     54.50 o 
  -3   3   6    12138.79    11833.49    174.91 o 
  -1   3   6    11077.83    10589.71    173.94 o 
   1   3   6     2385.41     2312.13    109.13 o 
   3   3   6     6329.29     6146.85    200.55 o 
   5   3   6     1423.91     1170.23     95.02 o 
   7   3   6      128.18      282.13     63.32 o 
   9   3   6     3038.00     3444.39    208.87 o 
  11   3   6      816.95      954.47     93.32 o 
  13   3   6        0.02        0.00     36.44 o 
  15   3   6      123.47      124.82     48.46 o 
  17   3   6        0.91       47.10     45.07 o 
  19   3   6       76.87       37.28     54.54 o 
  21   3   6      239.31      161.72     85.41 o 
  23   3   6       44.11        0.00    169.35 o 
 -32   4   6      234.40      111.98    111.31 o 
 -30   4   6      567.87      572.42    144.49 o 
 -28   4   6       16.43       77.54     53.80 o 
 -26   4   6       42.70       63.47     46.46 o 
 -24   4   6        6.12       96.63     42.91 o 
 -22   4   6        4.47       67.77     41.84 o 
 -20   4   6     1450.44     1764.20    156.00 o 
 -18   4   6      545.97      606.84     80.53 o 
 -16   4   6     7613.12     7134.10    209.73 o 
 -14   4   6      550.64      551.92     57.04 o 
 -12   4   6       72.31       82.57     31.14 o 
 -10   4   6    12690.38    12253.54    232.22 o 
  -8   4   6    11159.94    11366.95    233.01 o 
  -6   4   6      380.22      449.84     38.31 o 
  -4   4   6     9758.41     9396.16    155.24 o 
  -2   4   6      113.04      136.40     23.92 o 
   0   4   6     2430.62     2506.78     94.27 o 
   2   4   6      136.76      170.00     60.08 o 
   4   4   6      159.85      318.44     56.60 o 
   6   4   6      262.77      314.44     60.57 o 
   8   4   6       29.08       83.20     38.08 o 
  10   4   6        3.24       53.06     35.86 o 
  12   4   6      428.92      404.58     87.00 o 
  14   4   6       23.02       53.66     46.37 o 
  16   4   6      122.31      135.23     65.57 o 
  18   4   6        0.32       60.58     50.91 o 
  20   4   6        2.15      106.93     73.98 o 
  22   4   6      108.86       46.37     93.40 o 
 -31   5   6        0.08       33.37    101.92 o 
 -29   5   6       47.46       74.65    156.29 o 
 -27   5   6      899.18      919.13    122.78 o 
 -25   5   6      410.18      309.03     64.75 o 
 -23   5   6       51.01       40.77     50.17 o 
 -21   5   6     6268.66     5591.23    185.07 o 
 -19   5   6     2374.00     2382.59    149.15 o 
 -17   5   6      425.26      605.15     76.89 o 
 -15   5   6      513.55      415.14     61.09 o 
 -13   5   6        7.40       33.05     38.04 o 
 -11   5   6      154.33      151.77     32.96 o 
  -9   5   6     2082.40     2319.18    122.95 o 
  -7   5   6       20.67       35.68     27.21 o 
  -5   5   6      433.73      537.18     45.03 o 
  -3   5   6     8095.23     7709.95    152.24 o 
  -1   5   6      122.98      136.33     30.22 o 
   1   5   6      309.12      250.39     68.57 o 
   3   5   6    16724.67    16094.33    404.00 o 
   5   5   6        1.53        0.00     29.62 o 
   7   5   6     1383.00     1221.67     91.23 o 
   9   5   6        7.36       40.76     35.27 o 
  11   5   6      503.21      444.80     65.36 o 
  13   5   6       71.82       55.09     45.54 o 
  15   5   6       10.95       64.04     50.37 o 
  17   5   6        4.81        0.00     58.21 o 
  19   5   6       29.00       94.76     71.49 o 
  21   5   6        0.00       86.24     75.63 o 
  23   5   6      164.73      290.12    148.41 o 
 -30   6   6      511.24      447.24    167.56 o 
 -28   6   6       71.72      194.64    103.24 o 
 -26   6   6      121.94      164.61     96.72 o 
 -24   6   6      122.45      194.47     63.48 o 
 -22   6   6     1360.19     1387.57    114.67 o 
 -20   6   6      639.32      735.21     84.78 o 
 -18   6   6     5476.08     5029.50    174.49 o 
 -16   6   6       48.00       40.68     34.28 o 
 -14   6   6       56.18       75.33     34.18 o 
 -12   6   6     1197.01     1276.75    108.85 o 
 -10   6   6     4915.79     4739.28    168.63 o 
  -8   6   6     2008.88     2291.01    109.14 o 
  -6   6   6      103.20      137.90     29.76 o 
  -4   6   6     3548.96     3496.92    101.45 o 
  -2   6   6     1453.20     1451.90     61.73 o 
   0   6   6      668.76      798.39     42.02 o 
   2   6   6     7734.13     7146.25    319.68 o 
   4   6   6     1760.60     1442.89    133.94 o 
   6   6   6      163.94       89.77     51.05 o 
   8   6   6     2449.76     2402.18    135.07 o 
  10   6   6      255.85      301.89     57.65 o 
  12   6   6      506.10      405.13     70.14 o 
  14   6   6     1348.60     1103.74    143.79 o 
  16   6   6      114.42      106.71     72.23 o 
  18   6   6      175.56      244.29     82.67 o 
  20   6   6        4.31        0.00    109.76 o 
  22   6   6       65.87      213.49    106.32 o 
 -29   7   6      548.28      484.29    136.57 o 
 -27   7   6       42.14       31.47     92.73 o 
 -25   7   6      952.59     1158.94    159.59 o 
 -23   7   6       72.38        0.00     63.49 o 
 -21   7   6      176.12       74.27     54.31 o 
 -19   7   6       44.76       43.23     46.60 o 
 -17   7   6      827.08      832.42    102.97 o 
 -15   7   6       46.71        0.00     43.85 o 
 -13   7   6     1312.33     1420.23    109.93 o 
 -11   7   6        7.34       34.16     32.24 o 
  -9   7   6       91.32      272.71     43.56 o 
  -7   7   6      588.01      794.11     78.01 o 
  -5   7   6       44.26       11.88     27.57 o 
  -3   7   6      552.89      798.41     67.77 o 
  -1   7   6     3151.66     3237.16    154.74 o 
   1   7   6     1311.85     1314.39    154.49 o 
   3   7   6     3995.18     4667.35    252.21 o 
   5   7   6      652.54      714.52    152.36 o 
   7   7   6     1014.73      963.75     97.81 o 
   9   7   6      607.76      548.37     78.96 o 
  11   7   6      445.33      345.90     87.67 o 
  13   7   6      313.18      323.40     73.67 o 
  15   7   6      204.55      396.74    106.21 o 
  17   7   6      353.23      338.82    105.26 o 
  19   7   6        0.03        0.00     71.27 o 
  21   7   6       79.11      108.58    102.63 o 
 -28   8   6       17.77        0.00    103.22 o 
 -26   8   6       95.18      128.90    148.04 o 
 -24   8   6        7.88        0.00     89.18 o 
 -22   8   6       44.59       29.16     82.52 o 
 -20   8   6      657.58      790.85    185.81 o 
 -18   8   6       28.84       18.71     56.58 o 
 -16   8   6      383.94      499.85     81.30 o 
 -14   8   6      678.98      685.18     87.12 o 
 -12   8   6       88.84      103.65     48.48 o 
 -10   8   6      160.17      372.67    106.99 o 
  -8   8   6       88.99       87.34     38.06 o 
  -6   8   6     2479.80     2579.42    117.97 o 
  -4   8   6      824.93      791.17     64.96 o 
  -2   8   6     3200.01     2920.53    161.24 o 
   0   8   6      555.72      676.93    122.75 o 
   2   8   6     2392.98     2181.62    206.44 o 
   4   8   6      611.48      795.83    139.63 o 
   6   8   6        2.63        0.00     66.22 o 
   8   8   6       36.78       13.08     54.30 o 
  10   8   6      152.91      144.60     56.88 o 
  12   8   6       58.49      160.97     81.29 o 
  14   8   6       87.10      116.05     78.52 o 
  16   8   6      158.76       84.06     91.87 o 
  18   8   6       72.69      159.57     99.92 o 
  20   8   6       81.24        0.00    103.64 o 
 -25   9   6        9.39        0.00    109.24 o 
 -23   9   6       21.33      127.42     99.95 o 
 -21   9   6       32.54      114.94     92.02 o 
 -19   9   6       61.82      148.55     88.28 o 
 -17   9   6      362.86      252.05    106.26 o 
 -15   9   6      333.88      339.10     73.66 o 
 -13   9   6     1672.69     1631.20    147.59 o 
 -11   9   6       38.06        0.00     46.22 o 
  -9   9   6        4.52       47.69     43.74 o 
  -7   9   6      504.70      679.53     87.35 o 
  -5   9   6     2015.47     1765.81    149.38 o 
  -3   9   6      272.87      218.61     63.79 o 
  -1   9   6      489.28      465.27    115.65 o 
   1   9   6        1.03       62.28     77.08 o 
   3   9   6      125.86       92.73     87.83 o 
   5   9   6      795.73     1097.89    164.49 o 
   7   9   6     1491.60     1271.69    122.32 o 
   9   9   6       52.35       76.34     57.71 o 
  11   9   6      680.20      539.95    167.66 o 
  13   9   6        1.14        0.00     72.21 o 
  15   9   6     1118.12     1258.82    164.27 o 
  17   9   6        3.48      132.04    100.66 o 
 -24  10   6       67.12      167.86    109.92 o 
 -22  10   6        1.29       65.20     99.08 o 
 -20  10   6       20.34      109.33     93.64 o 
 -18  10   6      299.53      210.11     99.90 o 
 -16  10   6      682.10      691.70    121.12 o 
 -14  10   6      624.69      683.93     96.62 o 
 -12  10   6      796.94      668.69     90.31 o 
 -10  10   6      273.32      335.57     74.94 o 
  -8  10   6      565.74      473.61     91.63 o 
  -6  10   6       28.01        0.31     58.53 o 
  -4  10   6     5816.95     5719.26    317.95 o 
  -2  10   6      125.81      101.34    109.27 o 
   0  10   6      455.28      611.77    162.25 o 
   2  10   6       46.39      224.34    103.23 o 
   4  10   6       42.89       75.94     84.25 o 
   6  10   6      317.62      307.58     78.76 o 
   8  10   6      281.01      253.67    136.80 o 
  10  10   6       36.60        0.00     71.94 o 
  12  10   6       10.36        0.00     78.64 o 
  14  10   6        4.43       88.28    180.35 o 
  16  10   6        3.72      133.63     94.39 o 
 -21  11   6       20.66        0.00     97.50 o 
 -19  11   6      111.22      112.61     95.23 o 
 -17  11   6       64.71      149.29     93.81 o 
 -15  11   6      161.46      164.29     91.88 o 
 -13  11   6       69.63       30.40     76.01 o 
 -11  11   6       38.15        0.00     83.41 o 
  -9  11   6      207.50      143.42     80.47 o 
  -7  11   6       80.96      114.30     73.42 o 
  -5  11   6      500.46      572.91    136.05 o 
  -3  11   6     3885.24     3629.26    302.27 o 
  -1  11   6      282.87      377.63    147.04 o 
   1  11   6      334.77      343.29    120.80 o 
   3  11   6       29.37        0.00     75.29 o 
   5  11   6       18.43       15.62     97.86 o 
   7  11   6       15.15       65.66     72.99 o 
   9  11   6        6.75        0.00     71.93 o 
  11  11   6       30.61      159.79    106.26 o 
  13  11   6       58.12      114.68     90.39 o 
 -18  12   6       53.81        0.00     98.74 o 
 -16  12   6      220.78      192.94    104.63 o 
 -14  12   6        4.42       45.63    161.24 o 
 -12  12   6        7.22       75.04    168.84 o 
 -10  12   6       69.12        0.00    148.56 o 
  -8  12   6      501.06      471.76    141.99 o 
  -6  12   6      925.46      618.26    154.77 o 
  -4  12   6      248.85      285.29    114.28 o 
  -2  12   6      142.81      149.35    168.08 o 
   0  12   6      386.91      359.55    236.28 o 
   2  12   6       84.91        5.33    165.80 o 
   4  12   6       56.87       44.74     92.03 o 
   6  12   6      202.65      184.01    119.64 o 
   8  12   6      100.65      255.76    101.84 o 
  10  12   6       37.53      106.43     95.87 o 
 -15  13   6        4.30      156.67    225.12 o 
 -13  13   6      136.35        0.00    201.29 o 
 -11  13   6        0.01       58.31    193.69 o 
  -9  13   6       17.58        0.00    184.56 o 
  -7  13   6       45.95      121.18    213.46 o 
  -5  13   6      243.84      316.50    138.36 o 
  -3  13   6       40.79       31.68    113.05 o 
  -1  13   6        1.66      164.90    120.98 o 
   1  13   6      341.57      281.91    181.01 o 
   3  13   6       14.26        0.00     89.66 o 
   5  13   6       63.56       49.65     78.57 o 
   7  13   6      137.42      161.04     93.84 o 
  -8  14   6        0.16      351.88    262.14 o 
  -6  14   6       71.20        0.00    182.02 o 
  -4  14   6       38.06        0.00    186.08 o 
  -2  14   6        0.16      126.76    173.40 o 
 -33   1   7      182.19      276.25     70.82 o 
 -31   1   7      341.73      283.36     97.85 o 
 -29   1   7       26.08      138.68     51.62 o 
 -27   1   7      788.42      737.50     81.50 o 
 -25   1   7      570.11      584.10     71.46 o 
 -23   1   7        2.09       68.55     42.24 o 
 -21   1   7     2438.44     2403.45    122.91 o 
 -19   1   7      117.43       99.61     35.37 o 
 -17   1   7      561.58      606.22     55.55 o 
 -15   1   7     7952.28     8027.54    172.89 o 
 -13   1   7     7816.58     7464.77    176.30 o 
 -11   1   7     1173.91     1076.56     49.60 o 
  -9   1   7    12172.31    12381.82    206.07 o 
  -7   1   7    10354.02    10490.68    167.99 o 
  -5   1   7       92.92       79.11     17.89 o 
  -3   1   7    34909.18    33951.60    518.44 o 
  -1   1   7      579.09      688.92     55.07 o 
   1   1   7    15639.83    15472.36    284.19 o 
   3   1   7     1499.45     1869.31     77.35 o 
   5   1   7     7763.21     7366.53    154.83 o 
   7   1   7    17943.89    17787.08    236.64 o 
   9   1   7      147.42      149.71     25.18 o 
  11   1   7      338.14      360.05     39.90 o 
  13   1   7      431.58      551.04     64.63 o 
  15   1   7      440.12      454.29     70.94 o 
  17   1   7        3.73        0.00     78.10 o 
  19   1   7      466.37      550.73    149.43 o 
  21   1   7      321.09      347.77    180.00 o 
  23   1   7       15.30      175.99    132.83 o 
 -32   2   7      268.60      273.04     72.43 o 
 -30   2   7        8.12       18.66     53.38 o 
 -28   2   7      678.05      785.58     85.60 o 
 -26   2   7      576.32      563.75     70.11 o 
 -24   2   7      204.48      256.85     52.65 o 
 -22   2   7      530.87      561.77     65.01 o 
 -20   2   7     9021.50     8313.77    218.62 o 
 -18   2   7      316.45      238.95     41.04 o 
 -16   2   7        0.06       20.51     22.95 o 
 -14   2   7      511.43      742.81     42.87 o 
 -12   2   7     3916.32     3643.39     94.46 o 
 -10   2   7     1264.89     1302.95     50.52 o 
  -8   2   7      248.43      263.02     24.94 o 
  -6   2   7       12.85       19.97     12.76 o 
  -4   2   7     1634.08     1685.08     52.00 o 
  -2   2   7       26.43      105.99     22.67 o 
   0   2   7      203.89      232.03     27.71 o 
   2   2   7      671.98      742.56     46.32 o 
   4   2   7    10351.39     9680.51    199.90 o 
   6   2   7     3221.91     3426.22    100.82 o 
   8   2   7      103.90      103.77     25.34 o 
  10   2   7      121.28      187.15     41.98 o 
  12   2   7     1855.51     1597.28    107.46 o 
  14   2   7      538.87      670.35     76.67 o 
  16   2   7        5.91       32.98     50.69 o 
  18   2   7       97.63      111.37     58.88 o 
  20   2   7      156.21      230.25    129.09 o 
  22   2   7      229.12      394.30    158.68 o 
 -33   3   7        0.39      114.37    104.14 o 
 -31   3   7       68.51       79.09     58.97 o 
 -29   3   7        0.79       81.87     51.88 o 
 -27   3   7        1.85       47.40     49.71 o 
 -25   3   7       82.26      112.96     46.62 o 
 -23   3   7      847.17      822.07     77.76 o 
 -21   3   7       13.66       69.28     35.37 o 
 -19   3   7     4279.10     4118.26    160.16 o 
 -17   3   7     1678.19     1896.67    135.47 o 
 -15   3   7     2425.84     2294.89    109.79 o 
 -13   3   7       60.29      164.67     30.90 o 
 -11   3   7     5124.98     5503.94    139.24 o 
  -9   3   7     2008.97     1734.48     54.78 o 
  -7   3   7       38.96       90.25     17.31 o 
  -5   3   7     1930.33     2024.83     62.28 o 
  -3   3   7     1403.59     1339.56     45.25 o 
  -1   3   7    26744.27    25636.81    403.25 o 
   1   3   7    24849.91    24367.96    515.36 o 
   3   3   7     9087.12     9555.18    273.37 o 
   5   3   7     3106.16     2769.69    150.53 o 
   7   3   7      948.21      997.25    102.06 o 
   9   3   7     1266.86     1337.87     96.03 o 
  11   3   7      447.42      480.36     63.87 o 
  13   3   7       97.32       45.20     40.97 o 
  15   3   7       43.23       24.87     42.13 o 
  17   3   7        1.27       27.05     52.39 o 
  19   3   7      148.71      241.53    118.43 o 
  21   3   7       17.82       68.07     81.76 o 
  23   3   7       35.04        0.00    181.52 o 
 -32   4   7      518.49      586.17    136.01 o 
 -30   4   7       70.23       75.70     70.92 o 
 -28   4   7      150.85      243.23     71.22 o 
 -26   4   7       17.30       55.27     52.68 o 
 -24   4   7     4018.10     3609.86    204.57 o 
 -22   4   7     3010.83     2868.02    196.72 o 
 -20   4   7      854.11      922.53    105.64 o 
 -18   4   7     1438.08     1422.83    102.80 o 
 -16   4   7     1701.55     1621.02    100.73 o 
 -14   4   7        6.78        0.00     23.77 o 
 -12   4   7     1510.04     1485.44     85.61 o 
 -10   4   7     1579.43     1795.63     85.52 o 
  -8   4   7    32286.35    33095.37    486.85 o 
  -6   4   7    14852.20    14633.83    224.40 o 
  -4   4   7     1004.68     1147.04     53.87 o 
  -2   4   7     8030.44     7808.71    129.31 o 
   0   4   7    15167.12    15007.39    769.67 o 
   2   4   7     3736.11     3642.52    156.22 o 
   4   4   7        0.70        0.00     44.69 o 
   6   4   7      171.09      180.20     52.18 o 
   8   4   7       16.48       24.51     31.73 o 
  10   4   7        6.91        0.00     33.07 o 
  12   4   7      131.42      144.29     46.38 o 
  14   4   7      552.22      587.67     81.85 o 
  16   4   7      319.47      329.50     67.32 o 
  18   4   7      179.18      336.44     75.63 o 
  20   4   7      191.94      174.36     99.18 o 
  22   4   7      188.18      102.29     96.32 o 
 -31   5   7      635.73      889.32    150.11 o 
 -29   5   7      698.23      804.76    140.14 o 
 -27   5   7       64.72      108.07     61.29 o 
 -25   5   7      104.20      164.74     60.97 o 
 -23   5   7     1118.35     1287.25    130.76 o 
 -21   5   7     1358.82     1204.25    147.09 o 
 -19   5   7    10427.34     8987.05    264.42 o 
 -17   5   7     2081.96     1480.18    101.23 o 
 -15   5   7       28.77       29.94     26.28 o 
 -13   5   7      767.14      786.41     67.71 o 
 -11   5   7     3385.88     3452.61    124.32 o 
  -9   5   7     1169.64     1357.37     83.77 o 
  -7   5   7    11191.28    11747.40    222.37 o 
  -5   5   7      848.44      876.85     54.63 o 
  -3   5   7     3631.31     3755.51     86.93 o 
  -1   5   7     4719.36     4755.34     91.03 o 
   1   5   7       58.26       58.79     24.16 o 
   3   5   7      765.44      887.87     97.57 o 
   5   5   7      934.09      824.02     99.50 o 
   7   5   7      242.90      314.69     52.43 o 
   9   5   7      204.78      297.63     57.75 o 
  11   5   7       90.28      136.38     44.80 o 
  13   5   7     1431.06     1248.23    109.65 o 
  15   5   7     1156.14      926.79    103.00 o 
  17   5   7      180.25      197.74     68.78 o 
  19   5   7        2.51       75.49     81.60 o 
  21   5   7       20.65       86.04     94.46 o 
 -30   6   7        2.17        0.00     98.65 o 
 -28   6   7      491.28      670.72    136.27 o 
 -26   6   7       95.67      200.90    100.26 o 
 -24   6   7       48.42       63.28     55.54 o 
 -22   6   7        3.56       73.02     49.80 o 
 -20   6   7     4033.51     3696.28    287.76 o 
 -18   6   7      217.25      286.91     59.24 o 
 -16   6   7       32.00       24.45     36.45 o 
 -14   6   7      150.72      128.96     52.06 o 
 -12   6   7       82.14      164.15     38.23 o 
 -10   6   7      561.55      719.39     67.06 o 
  -8   6   7      135.42      170.36     38.89 o 
  -6   6   7       21.52       67.78     24.73 o 
  -4   6   7     1426.46     1461.35     66.18 o 
  -2   6   7      258.15      320.11     32.54 o 
   0   6   7      837.93      974.89    123.42 o 
   2   6   7     1517.08     1368.01    126.04 o 
   4   6   7      493.73      544.60     84.49 o 
   6   6   7      238.99      165.89     62.95 o 
   8   6   7       32.71       66.67     40.21 o 
  10   6   7      574.00      410.32     67.66 o 
  12   6   7       21.31        0.00     42.32 o 
  14   6   7      102.93       53.44     55.90 o 
  16   6   7       29.13      148.51     75.31 o 
  18   6   7      210.24      152.91     82.94 o 
  20   6   7       49.33        0.00     76.79 o 
 -29   7   7      523.57      673.34    188.58 o 
 -27   7   7       24.30        0.00     89.12 o 
 -25   7   7      127.55       97.54     78.21 o 
 -23   7   7      242.34      113.30     61.50 o 
 -21   7   7      764.73      765.70     88.91 o 
 -19   7   7      308.44      228.12     81.09 o 
 -17   7   7       91.61      119.57     55.98 o 
 -15   7   7       68.03       77.87     51.27 o 
 -13   7   7     1479.63     1394.09    126.32 o 
 -11   7   7      991.00     1002.35     83.94 o 
  -9   7   7        5.32       31.34     28.61 o 
  -7   7   7     1350.31     1413.07     96.45 o 
  -5   7   7        8.85       21.30     28.65 o 
  -3   7   7      532.48      533.45     72.23 o 
  -1   7   7      563.60      542.95    105.04 o 
   1   7   7     3144.90     2842.35    228.50 o 
   3   7   7     2806.09     3225.02    305.23 o 
   5   7   7      734.98      703.01    129.73 o 
   7   7   7     1012.65     1063.25    114.24 o 
   9   7   7       93.16      124.00     48.75 o 
  11   7   7      342.44      314.42     67.67 o 
  13   7   7       46.69       60.21     58.99 o 
  15   7   7      102.51      141.20     84.97 o 
  17   7   7       74.71      223.50    100.48 o 
  19   7   7       12.85       14.30     87.58 o 
 -28   8   7        0.08      150.27    117.11 o 
 -26   8   7       79.95      123.18    100.87 o 
 -24   8   7       67.82      134.78     96.75 o 
 -22   8   7      208.85      196.78     89.56 o 
 -20   8   7        3.33        1.11     57.89 o 
 -18   8   7     7175.19     6474.24    360.58 o 
 -16   8   7     5354.10     5022.43    237.55 o 
 -14   8   7     1007.20     1083.66    119.22 o 
 -12   8   7      625.72      719.06    107.30 o 
 -10   8   7      189.62      264.04     53.53 o 
  -8   8   7      143.86      189.67     40.16 o 
  -6   8   7     2783.51     2681.24    133.30 o 
  -4   8   7      856.67      982.22    175.06 o 
  -2   8   7     1341.52     1463.98    294.33 o 
   0   8   7      254.68      323.23    105.03 o 
   2   8   7      903.80      822.47    217.52 o 
   4   8   7    10324.97     9129.33    512.10 o 
   6   8   7      641.65      437.33    117.60 o 
   8   8   7      404.97      284.09     85.19 o 
  10   8   7        1.05       30.08     50.33 o 
  12   8   7      663.94      549.06    105.28 o 
  14   8   7        0.19       94.06    100.09 o 
  16   8   7      308.85      349.08     99.16 o 
  18   8   7      303.60      552.76    133.70 o 
 -27   9   7        1.43       97.34    107.31 o 
 -25   9   7       24.38      177.94    111.87 o 
 -23   9   7       33.91      236.14    103.41 o 
 -21   9   7       41.82       25.33     88.19 o 
 -19   9   7       14.65       84.47     82.24 o 
 -17   9   7     1076.08     1018.18    116.20 o 
 -15   9   7      260.32      193.81     67.11 o 
 -13   9   7       18.92        0.00     47.47 o 
 -11   9   7      265.42      252.46    102.25 o 
  -9   9   7      174.50      152.94     51.23 o 
  -7   9   7        4.29        0.00     46.07 o 
  -5   9   7     1443.09     1403.18    146.46 o 
  -3   9   7     3561.15     2915.47    309.29 o 
  -1   9   7      174.05      141.99     85.51 o 
   1   9   7     2685.70     2481.18    235.55 o 
   3   9   7     4368.14     3812.88    376.47 o 
   5   9   7       96.66      199.76    100.52 o 
   7   9   7       16.24       54.55     55.86 o 
   9   9   7       39.69        4.07     55.33 o 
  11   9   7       66.13       42.50     67.75 o 
  13   9   7       84.09      183.99     93.95 o 
  15   9   7       38.23      117.82    159.23 o 
  17   9   7       72.30       67.49    112.47 o 
 -24  10   7       21.42        0.00     92.58 o 
 -22  10   7      868.75     1140.60    166.48 o 
 -20  10   7       26.83        0.00     86.66 o 
 -18  10   7      855.65      912.35    222.21 o 
 -16  10   7      921.61     1088.25    143.14 o 
 -14  10   7      108.30       78.00     62.22 o 
 -12  10   7      350.41      376.99     78.45 o 
 -10  10   7      108.23      107.49     70.46 o 
  -8  10   7      480.37      412.74     96.17 o 
  -6  10   7      243.64      430.06    120.14 o 
  -4  10   7      558.30      763.17    146.60 o 
  -2  10   7      947.73      995.08    196.98 o 
   0  10   7       29.23        0.00     76.14 o 
   2  10   7      573.99      438.81    124.02 o 
   4  10   7      122.78       50.41    104.70 o 
   6  10   7        4.00        0.00     51.99 o 
   8  10   7      362.86      306.66    130.17 o 
  10  10   7      449.09      516.92    110.60 o 
  12  10   7      196.80      193.89     83.42 o 
  14  10   7       39.91       34.73     81.52 o 
 -23  11   7        2.06       48.64    107.35 o 
 -21  11   7        3.93        0.00     99.08 o 
 -19  11   7      186.01      347.77    114.45 o 
 -17  11   7      221.35      272.96    102.30 o 
 -15  11   7       85.79      202.84    153.82 o 
 -13  11   7      102.33      215.12    164.02 o 
 -11  11   7        0.32        4.16     70.26 o 
  -9  11   7      555.44      312.16    165.44 o 
  -7  11   7       15.08      115.87    182.53 o 
  -5  11   7      458.95      367.69    120.61 o 
  -3  11   7       40.92      175.18     99.62 o 
  -1  11   7       91.48      162.50     97.88 o 
   1  11   7       28.69      116.70    104.53 o 
   3  11   7        9.01        0.00     93.04 o 
   5  11   7        3.90        0.00     64.97 o 
   7  11   7       27.11        0.00     60.09 o 
   9  11   7       42.16      102.26     95.05 o 
  11  11   7      132.88      119.96    111.91 o 
  13  11   7       24.02       52.39    121.02 o 
 -20  12   7       14.38       92.45    107.10 o 
 -18  12   7      120.54      400.33    122.23 o 
 -16  12   7        0.44        0.00    161.74 o 
 -14  12   7        7.98        0.00    158.70 o 
 -12  12   7       12.42      104.67    123.80 o 
 -10  12   7      299.08      390.56    129.49 o 
  -8  12   7        3.15       78.58     99.37 o 
  -6  12   7       38.40       78.57    109.46 o 
  -4  12   7        4.92        0.00     98.11 o 
  -2  12   7      111.27      161.33    113.47 o 
   0  12   7       26.08      205.58    123.42 o 
   2  12   7        0.90        0.00     98.10 o 
   4  12   7        0.39        0.00     76.04 o 
   6  12   7       98.53      110.84     82.11 o 
   8  12   7       34.61       32.22     86.38 o 
  10  12   7       27.79        0.00     90.31 o 
 -15  13   7        0.44       17.92    145.34 o 
 -13  13   7      304.33        0.00    191.15 o 
 -11  13   7        0.06      136.39    183.55 o 
  -9  13   7      933.70     1767.51    408.16 o 
  -7  13   7      269.12      203.84    129.47 o 
  -5  13   7     1089.78      997.75    198.24 o 
  -3  13   7        6.08      168.88    128.49 o 
  -1  13   7      384.40      345.72    152.15 o 
   1  13   7      267.68      357.46    200.78 o 
   3  13   7       69.55       63.02     97.64 o 
   5  13   7       16.50        0.00     76.45 o 
  -6  14   7       13.93        0.00    181.52 o 
  -4  14   7        0.11        0.00    124.75 o 
 -34   0   8       11.99      118.59    215.85 o 
 -32   0   8      528.29      774.31    136.58 o 
 -30   0   8      339.64      431.59    108.95 o 
 -28   0   8     2193.74     2635.82    220.04 o 
 -26   0   8       57.39       54.08     61.75 o 
 -24   0   8      125.77      219.59     71.14 o 
 -22   0   8       20.08       99.65     54.22 o 
 -20   0   8     1337.03     1250.67    125.05 o 
 -18   0   8      488.09      522.11    100.59 o 
 -16   0   8      277.43      323.62     57.10 o 
 -14   0   8   106027.34   107833.59   1810.16 o 
 -12   0   8    28810.08    29327.47    494.55 o 
 -10   0   8       56.30      173.10     46.11 o 
  -8   0   8    56235.01    54361.38    950.14 o 
  -6   0   8     5366.47     4429.90    137.45 o 
  -4   0   8     1952.33     1958.24    169.32 o 
  -2   0   8      760.86      700.57     77.25 o 
   0   0   8    10338.09     9749.88    289.90 o 
   2   0   8       58.97       53.30     31.70 o 
   4   0   8      896.50      945.48     76.00 o 
   6   0   8      803.35      850.34     77.50 o 
   8   0   8      772.93      766.07     69.23 o 
  10   0   8      925.11     1197.90    105.31 o 
  12   0   8     1801.56     1768.56    131.37 o 
  14   0   8     1130.56     1568.25    285.46 o 
  16   0   8      119.01      148.56    125.24 o 
  18   0   8      510.01      715.93    221.57 o 
  20   0   8      116.98      236.78    187.09 o 
  22   0   8       48.72      152.11    176.45 o 
 -33   1   8       86.21      323.01     71.51 o 
 -31   1   8     1010.14      869.13     98.52 o 
 -29   1   8      161.38      263.34     63.06 o 
 -27   1   8       48.09        8.31     50.72 o 
 -25   1   8       43.23       72.30     44.12 o 
 -23   1   8      299.61      310.99     63.75 o 
 -21   1   8     2339.84     2141.16    114.94 o 
 -19   1   8     8202.11     6993.26    174.06 o 
 -17   1   8     1668.55     1802.40     95.10 o 
 -15   1   8        5.26      101.45     28.28 o 
 -13   1   8     1085.40     1221.28     57.96 o 
 -11   1   8    16360.89    16816.84    266.44 o 
  -9   1   8     2474.37     2313.18     91.87 o 
  -7   1   8    25135.27    24760.53    334.13 o 
  -5   1   8      138.56      193.72     24.69 o 
  -3   1   8     1032.38     1138.79     56.92 o 
  -1   1   8     3171.37     2944.55     94.32 o 
   1   1   8      919.64     1109.73     90.31 o 
   3   1   8     2581.09     2594.12     96.69 o 
   5   1   8       43.50       79.52     22.97 o 
   7   1   8     2267.72     2236.42     70.58 o 
   9   1   8      105.60      143.00     29.20 o 
  11   1   8      975.26     1069.59     84.10 o 
  13   1   8     1179.90     1151.45    106.00 o 
  15   1   8      135.84      265.98     75.51 o 
  17   1   8       74.08       21.24     90.76 o 
  19   1   8       13.28      201.35    155.91 o 
  21   1   8       41.04        0.00    192.93 o 
  23   1   8       71.40      230.62    157.41 o 
 -34   2   8        4.77      102.22     71.12 o 
 -32   2   8        1.49       87.97     60.20 o 
 -30   2   8       29.14       82.41     55.81 o 
 -28   2   8      149.09      252.12     58.88 o 
 -26   2   8     1323.12     1123.88     98.53 o 
 -24   2   8       53.72      105.16     42.52 o 
 -22   2   8      131.34      189.04     45.24 o 
 -20   2   8     5759.78     5186.95    183.59 o 
 -18   2   8       36.23       56.64     35.64 o 
 -16   2   8     4567.24     4031.14     99.53 o 
 -14   2   8       55.93       81.94     21.75 o 
 -12   2   8      895.47      970.42     48.50 o 
 -10   2   8       25.51      101.26     29.59 o 
  -8   2   8    28977.67    29024.64    360.36 o 
  -6   2   8     9186.23     9629.02    152.41 o 
  -4   2   8      163.63      231.43     28.13 o 
  -2   2   8    12237.83    11684.76    215.07 o 
   0   2   8     5057.95     4261.97    160.86 o 
   2   2   8     4356.48     4661.95    137.83 o 
   4   2   8     6644.01     6933.63    216.45 o 
   6   2   8        1.44       23.11     19.37 o 
   8   2   8      448.54      362.15     50.06 o 
  10   2   8     6432.46     6084.96    192.17 o 
  12   2   8     1380.82     1526.90    109.39 o 
  14   2   8      877.87      940.76     89.95 o 
  16   2   8       54.34       53.26     56.55 o 
  18   2   8        4.17       37.87    102.65 o 
  20   2   8      293.87      426.67    157.69 o 
  22   2   8       46.70        0.00    125.11 o 
 -33   3   8      103.93      207.13     69.97 o 
 -31   3   8      171.57       66.19     60.01 o 
 -29   3   8      261.81      292.35     77.44 o 
 -27   3   8      208.36      299.12     61.34 o 
 -25   3   8      238.95      306.21     59.37 o 
 -23   3   8      181.63      226.60     47.47 o 
 -21   3   8     1503.64     1170.70     90.44 o 
 -19   3   8     1323.58     1454.84    104.66 o 
 -17   3   8     1872.86     1971.23    111.07 o 
 -15   3   8      289.08      298.96     44.26 o 
 -13   3   8     1842.92     2017.22     98.60 o 
 -11   3   8     8301.71     8010.02    163.21 o 
  -9   3   8      752.35      815.32     43.75 o 
  -7   3   8       12.70       39.78     16.73 o 
  -5   3   8    12788.27    13941.63    285.48 o 
  -3   3   8     8344.62     8467.40    159.42 o 
  -1   3   8     1889.36     1861.52     73.23 o 
   1   3   8      707.03      823.87     85.64 o 
   3   3   8       41.19       38.50     36.68 o 
   5   3   8      740.03      737.14    131.32 o 
   7   3   8      131.35      165.66     38.90 o 
   9   3   8     4280.29     4088.69    203.56 o 
  11   3   8     1075.02     1009.95    181.88 o 
  13   3   8      822.22      746.88    177.31 o 
  15   3   8      165.72      181.99     58.54 o 
  17   3   8      177.37      295.30     76.43 o 
  19   3   8      160.50      173.92     94.77 o 
  21   3   8       11.10      185.09    139.79 o 
 -32   4   8       28.02       85.10    101.74 o 
 -30   4   8      179.90       86.91     62.26 o 
 -28   4   8       12.56        0.00     55.56 o 
 -26   4   8      255.48      382.87     68.33 o 
 -24   4   8      643.99      540.22     78.88 o 
 -22   4   8      258.83      226.60     61.91 o 
 -20   4   8      350.27      252.67     55.09 o 
 -18   4   8      128.65      105.69     39.13 o 
 -16   4   8      261.53      230.16     53.85 o 
 -14   4   8      228.16      251.75     40.93 o 
 -12   4   8     3301.37     3046.27    106.93 o 
 -10   4   8      241.01      322.86     35.64 o 
  -8   4   8     2314.66     2262.61     72.17 o 
  -6   4   8     3354.03     3433.33     85.89 o 
  -4   4   8      189.79      190.62     27.66 o 
  -2   4   8     6262.67     6249.78    126.57 o 
   0   4   8        1.36        4.68     26.05 o 
   2   4   8     7419.97     7845.35    255.31 o 
   4   4   8     5724.78     6098.86    248.88 o 
   6   4   8       24.50      134.59     49.44 o 
   8   4   8      448.82      382.90     75.18 o 
  10   4   8      336.49      217.66     59.13 o 
  12   4   8      946.71      964.09     94.96 o 
  14   4   8      163.46      139.98     55.94 o 
  16   4   8      740.21      836.47     97.04 o 
  18   4   8        9.64      236.75     74.24 o 
  20   4   8       33.10        0.00    150.35 o 
 -31   5   8       15.32      144.56    106.57 o 
 -29   5   8       96.36       77.66     85.83 o 
 -27   5   8      957.83     1103.49    133.15 o 
 -25   5   8      633.27      309.36    104.34 o 
 -23   5   8     1157.13     1247.53    126.46 o 
 -21   5   8       28.99       95.13     47.38 o 
 -19   5   8      294.23      223.83     56.02 o 
 -17   5   8        9.61       13.01     37.25 o 
 -15   5   8     2990.85     2647.94    179.61 o 
 -13   5   8     4459.78     4249.48    168.13 o 
 -11   5   8    20085.88    19420.82    373.30 o 
  -9   5   8      598.99      577.41     52.72 o 
  -7   5   8    10626.70    11070.74    214.01 o 
  -5   5   8      895.31      867.81     56.84 o 
  -3   5   8     1598.84     1849.86     65.26 o 
  -1   5   8     2059.64     1918.52     87.81 o 
   1   5   8        9.99       41.51     38.08 o 
   3   5   8       25.77       27.05     40.68 o 
   5   5   8      399.68      458.17    116.09 o 
   7   5   8     1964.35     1783.03    154.58 o 
   9   5   8       33.80       30.87     43.86 o 
  11   5   8      383.89      333.84     63.94 o 
  13   5   8     2678.62     2455.66    174.83 o 
  15   5   8      331.18      225.06     68.66 o 
  17   5   8      287.07      377.30     81.44 o 
  19   5   8       28.92       90.04     88.72 o 
  21   5   8       10.00        9.90    101.29 o 
 -30   6   8       73.70      143.67    104.70 o 
 -28   6   8       28.26      180.81     82.80 o 
 -26   6   8       16.35       70.92     59.47 o 
 -24   6   8       20.44       60.60     53.52 o 
 -22   6   8      354.31      381.15     69.76 o 
 -20   6   8      265.79      186.25     66.73 o 
 -18   6   8      372.76      297.75     58.72 o 
 -16   6   8     2523.57     2407.77    161.83 o 
 -14   6   8      766.62      718.78     75.48 o 
 -12   6   8     1051.24     1247.33     93.80 o 
 -10   6   8       17.95       34.35     26.45 o 
  -8   6   8     5428.01     5455.37    178.24 o 
  -6   6   8      176.73      181.95     33.12 o 
  -4   6   8      197.04      334.53     63.01 o 
  -2   6   8       87.98      136.90     42.74 o 
   0   6   8      381.94      382.98     87.44 o 
   2   6   8      218.62      293.28     68.68 o 
   4   6   8      128.83      186.30     62.57 o 
   6   6   8      145.09       63.25     56.14 o 
   8   6   8      386.32      316.88     62.47 o 
  10   6   8      855.77      884.33     91.56 o 
  12   6   8      936.35      703.67     86.61 o 
  14   6   8        3.02        2.03     49.58 o 
  16   6   8        0.25      124.02     75.11 o 
  18   6   8       75.01        0.00     71.80 o 
  20   6   8       10.83       52.87     94.92 o 
 -29   7   8      109.58       83.31    108.19 o 
 -27   7   8      395.52      498.92    130.48 o 
 -25   7   8      225.44      272.51     70.63 o 
 -23   7   8      723.75      686.00    117.18 o 
 -21   7   8      701.07      613.66     90.64 o 
 -19   7   8      146.88      219.43     55.63 o 
 -17   7   8     7429.39     6172.60    246.96 o 
 -15   7   8     1796.32     1798.64    127.97 o 
 -13   7   8      221.88      144.97     47.94 o 
 -11   7   8     3235.55     3130.38    130.85 o 
  -9   7   8      910.05     1033.20     77.21 o 
  -7   7   8      192.70      241.68     39.52 o 
  -5   7   8     3048.66     3196.82    162.52 o 
  -3   7   8     1224.81     1035.01    142.72 o 
  -1   7   8      368.80      557.77    119.23 o 
   1   7   8      364.03      458.31    106.98 o 
   3   7   8       77.58       96.73     60.72 o 
   5   7   8     6872.05     5987.80    257.02 o 
   7   7   8        0.17       47.83     38.13 o 
   9   7   8       56.23       94.65     56.20 o 
  11   7   8       23.94       27.41     51.28 o 
  13   7   8       24.19       58.45     55.08 o 
  15   7   8      199.46      277.84     81.59 o 
  17   7   8      341.56      519.11    113.63 o 
  19   7   8      184.71      254.43    105.42 o 
 -28   8   8      347.46      143.76    114.61 o 
 -26   8   8      101.37       90.99    103.74 o 
 -24   8   8      159.46      170.58     83.96 o 
 -22   8   8      493.31      473.82     92.46 o 
 -20   8   8      187.16      161.28     66.63 o 
 -18   8   8       55.18       72.19     72.60 o 
 -16   8   8      688.43      491.54     79.08 o 
 -14   8   8       15.90       11.02     42.04 o 
 -12   8   8      238.42      264.76     61.31 o 
 -10   8   8       10.81        0.45     32.39 o 
  -8   8   8      114.28      173.62     40.80 o 
  -6   8   8     1719.41     1746.06    140.48 o 
  -4   8   8     2137.73     2349.22    229.48 o 
  -2   8   8     2200.08     2103.79    217.40 o 
   0   8   8     2014.90     1783.05    201.11 o 
   2   8   8     1136.47      919.12    147.59 o 
   4   8   8     1638.94     1408.20    182.76 o 
   6   8   8     1586.90     1411.35    189.90 o 
   8   8   8        1.24        0.00     42.96 o 
  10   8   8      732.67      668.90     96.03 o 
  12   8   8      121.54      202.36     80.84 o 
  14   8   8      367.64      278.56    150.39 o 
  16   8   8       78.20      233.48     98.75 o 
 -27   9   8      484.68      598.01    240.52 o 
 -25   9   8       14.31        0.00     94.32 o 
 -23   9   8      672.15      737.78    128.01 o 
 -21   9   8      235.38      236.90     89.87 o 
 -19   9   8       65.14        0.00     62.04 o 
 -17   9   8      404.09      745.05    124.56 o 
 -15   9   8        2.30       17.45     50.01 o 
 -13   9   8      340.96      248.52     63.43 o 
 -11   9   8      344.66      409.16     65.54 o 
  -9   9   8     1267.46     1200.79    133.04 o 
  -7   9   8       55.10       57.46     57.15 o 
  -5   9   8     1145.99     1310.44    183.03 o 
  -3   9   8     1923.64     2479.53    249.46 o 
  -1   9   8     2935.05     3042.10    296.87 o 
   1   9   8     1499.00     1717.44    454.30 o 
   3   9   8     2700.78     2787.76    348.33 o 
   5   9   8     1095.09     1119.12    180.75 o 
   7   9   8        8.30        5.46     48.84 o 
   9   9   8      326.75      236.04     90.75 o 
  11   9   8       47.93       62.26     74.69 o 
  13   9   8       87.03      155.48     87.64 o 
  15   9   8       43.56      282.79    158.74 o 
 -24  10   8       31.97       93.91    109.56 o 
 -22  10   8       42.49      199.83    101.40 o 
 -20  10   8      225.80      362.97    106.34 o 
 -18  10   8     1697.60     1659.84    187.11 o 
 -16  10   8       60.72      125.54     69.01 o 
 -14  10   8     1332.24     1423.17    127.21 o 
 -12  10   8     1354.90     1506.33    205.65 o 
 -10  10   8        5.78       18.08    106.40 o 
  -8  10   8      707.17      743.00    148.23 o 
  -6  10   8      264.08      260.02    103.54 o 
  -4  10   8      672.00      766.41    142.81 o 
  -2  10   8     1784.00     1929.19    226.72 o 
   0  10   8       35.04       85.91     89.42 o 
   2  10   8       90.13      195.77    108.50 o 
   4  10   8      210.46      134.14    107.74 o 
   6  10   8      368.85      305.32     91.92 o 
   8  10   8       75.20      100.33     78.52 o 
  10  10   8      631.30      563.23    146.62 o 
  12  10   8      163.70      288.80     98.64 o 
  14  10   8        7.83        0.00    106.26 o 
 -23  11   8        4.20       33.73    114.33 o 
 -21  11   8      174.64      337.40    121.15 o 
 -19  11   8      105.45       71.43    102.23 o 
 -17  11   8       23.91       65.72     87.01 o 
 -15  11   8        0.08        0.00     92.04 o 
 -13  11   8        3.87       40.98     79.11 o 
 -11  11   8      433.28      281.47     92.69 o 
  -9  11   8      483.05      308.92    119.42 o 
  -7  11   8       37.92       44.98     86.45 o 
  -5  11   8      302.12      373.61    191.40 o 
  -3  11   8     1026.09     1206.02    249.21 o 
  -1  11   8      311.94      116.58    132.59 o 
   1  11   8        0.05        0.00     93.29 o 
   3  11   8       35.83       33.81    107.57 o 
   5  11   8        0.06        0.00     67.01 o 
   7  11   8        9.44       76.05     77.34 o 
   9  11   8       45.77       18.83     77.90 o 
  11  11   8       77.01       78.07     76.26 o 
 -20  12   8       24.17       70.11    109.61 o 
 -18  12   8       93.94      184.05    198.25 o 
 -16  12   8        4.92       69.97    189.12 o 
 -14  12   8        1.87        0.00    121.80 o 
 -12  12   8       17.91        0.00    101.47 o 
 -10  12   8       22.29      124.58    110.00 o 
  -8  12   8       84.83       48.94    104.20 o 
  -6  12   8       54.99       55.82    103.10 o 
  -4  12   8      247.60      212.94    127.84 o 
  -2  12   8      383.60      343.30    145.01 o 
   0  12   8      113.97       71.60    106.12 o 
   2  12   8       14.10        0.00     99.65 o 
   4  12   8      473.61      456.38    403.60 o 
   6  12   8       29.01      122.63     86.40 o 
   8  12   8       74.34      132.63    105.12 o 
 -15  13   8       54.65       57.80    217.01 o 
 -13  13   8       51.82      201.80    245.91 o 
 -11  13   8       91.81      406.13    257.07 o 
  -9  13   8       65.52       18.31    193.43 o 
  -7  13   8      244.12      257.63    154.39 o 
  -5  13   8      293.50      459.50    302.95 o 
  -3  13   8       91.33      126.67    119.59 o 
  -1  13   8      253.80      243.47    129.20 o 
   1  13   8       10.28        6.08    166.81 o 
   3  13   8       20.84       10.61     87.65 o 
 -33   1   9      369.41      440.45     87.28 o 
 -31   1   9      215.14      316.40     69.26 o 
 -29   1   9      277.09      341.69     68.28 o 
 -27   1   9      306.37      442.57     90.36 o 
 -25   1   9        4.44       32.29     44.25 o 
 -23   1   9     3058.81     2574.02    170.21 o 
 -21   1   9      204.86      174.29     40.98 o 
 -19   1   9      102.88      129.46     36.31 o 
 -17   1   9     1632.31     1456.93     82.34 o 
 -15   1   9      703.83      815.94     51.80 o 
 -13   1   9     8698.43     8048.52    157.97 o 
 -11   1   9      107.99      161.79     25.33 o 
  -9   1   9     4443.46     4688.43     99.63 o 
  -7   1   9     5058.82     4798.33    115.97 o 
  -5   1   9     1833.74     2039.45     88.24 o 
  -3   1   9        6.70       17.48     16.33 o 
  -1   1   9      995.16     1018.73     66.94 o 
   1   1   9    13248.24    12579.07    258.42 o 
   3   1   9     1640.69     1557.48     70.16 o 
   5   1   9      109.09      148.33     27.26 o 
   7   1   9       74.99      111.74     30.29 o 
   9   1   9      556.46      632.60     96.20 o 
  11   1   9      407.52      419.45     67.15 o 
  13   1   9      893.10      828.30     94.52 o 
  15   1   9      835.55      805.81    159.11 o 
  17   1   9        9.65      101.05    109.14 o 
  19   1   9       78.56       90.12    126.38 o 
  21   1   9      297.68      354.07    156.62 o 
 -34   2   9      180.11      185.15     73.94 o 
 -32   2   9       17.61      171.64     63.26 o 
 -30   2   9      384.45      535.02     78.12 o 
 -28   2   9       81.09      176.40     55.65 o 
 -26   2   9      249.30      205.53     61.37 o 
 -24   2   9     2911.62     2692.77    140.53 o 
 -22   2   9     3049.40     2841.44    139.01 o 
 -20   2   9      978.59      805.77     93.55 o 
 -18   2   9       85.17      105.87     32.45 o 
 -16   2   9      206.50      260.74     34.83 o 
 -14   2   9       13.20       63.80     21.51 o 
 -12   2   9     8088.86     7721.74    198.60 o 
 -10   2   9      920.25     1036.37     55.59 o 
  -8   2   9     1171.48     1233.49     54.59 o 
  -6   2   9    18333.72    18720.89    299.43 o 
  -4   2   9     3679.30     3751.80     96.13 o 
  -2   2   9      488.17      487.90    102.09 o 
   0   2   9    16459.89    14908.47    286.37 o 
   2   2   9    11092.00    10526.29    296.41 o 
   4   2   9      627.73      782.80     51.09 o 
   6   2   9      118.93      185.90     39.57 o 
   8   2   9     1995.52     2068.62    116.51 o 
  10   2   9     1549.13     1387.85     99.07 o 
  12   2   9     1658.17     1565.43    113.25 o 
  14   2   9       15.86       21.77     50.68 o 
  16   2   9      375.71      329.15    123.49 o 
  18   2   9       49.74       36.83    113.02 o 
  20   2   9       47.36      152.74    129.19 o 
 -33   3   9      664.57      818.07    100.23 o 
 -31   3   9        8.17        0.00     53.99 o 
 -29   3   9     1582.77     1766.84    132.74 o 
 -27   3   9     2213.87     2188.11    143.27 o 
 -25   3   9       88.82       82.35     46.08 o 
 -23   3   9     1174.26      984.04     90.18 o 
 -21   3   9     2122.04     2378.43    138.28 o 
 -19   3   9       61.47       19.14     39.23 o 
 -17   3   9     2039.94     1992.44    111.91 o 
 -15   3   9      413.82      512.54     57.80 o 
 -13   3   9       35.85       26.04     25.33 o 
 -11   3   9     2531.24     2248.88     69.88 o 
  -9   3   9        5.91       45.41     16.96 o 
  -7   3   9     1467.72     1604.64     60.43 o 
  -5   3   9    15545.72    16211.47    240.67 o 
  -3   3   9     4291.25     4194.91    100.75 o 
  -1   3   9    26332.85    24539.44    472.73 o 
   1   3   9     1517.61     1737.98    130.83 o 
   3   3   9     3530.74     3542.27    162.14 o 
   5   3   9      356.90      519.90    136.67 o 
   7   3   9      873.13      550.98    192.76 o 
   9   3   9     3530.01     3128.69    257.13 o 
  11   3   9      249.06      332.81     59.19 o 
  13   3   9      531.90      560.08     79.47 o 
  15   3   9       51.63       65.05     79.51 o 
  17   3   9      143.33      179.93     84.25 o 
  19   3   9        0.42      126.58    141.47 o 
  21   3   9      143.02      128.18    135.72 o 
 -32   4   9      410.74      555.27    133.56 o 
 -30   4   9       82.52       71.78     65.04 o 
 -28   4   9       15.58       32.48     56.00 o 
 -26   4   9     1096.52      978.32    106.97 o 
 -24   4   9     1030.35     1072.48    106.10 o 
 -22   4   9      230.87      172.23     56.52 o 
 -20   4   9      490.61      496.26     67.58 o 
 -18   4   9      812.54      955.88     88.06 o 
 -16   4   9      342.24      465.42     57.69 o 
 -14   4   9      374.58      436.01     50.53 o 
 -12   4   9      693.49      972.80     65.14 o 
 -10   4   9      935.71      987.94     49.93 o 
  -8   4   9    11581.02    12387.88    206.80 o 
  -6   4   9     1024.58     1231.27     57.19 o 
  -4   4   9      299.75      489.73     35.15 o 
  -2   4   9     1779.80     1933.48     60.61 o 
   0   4   9      396.71      406.70     60.65 o 
   2   4   9      341.52      225.20     54.85 o 
   4   4   9      110.92      135.72     50.90 o 
   6   4   9     3015.63     2628.69    183.66 o 
   8   4   9     1085.00     1223.04    100.62 o 
  10   4   9      268.29      185.78     51.28 o 
  12   4   9       36.52        8.56     44.86 o 
  14   4   9      754.06      763.16     94.97 o 
  16   4   9      248.94      194.82     92.94 o 
  18   4   9      281.30       93.99     76.74 o 
  20   4   9       26.56      198.76    176.45 o 
 -31   5   9       66.26        0.00     66.52 o 
 -29   5   9      135.47      206.48     80.38 o 
 -27   5   9      422.77      322.07     78.30 o 
 -25   5   9     1298.79     1403.92    123.93 o 
 -23   5   9      286.20      296.97     67.20 o 
 -21   5   9      307.32      367.64     65.44 o 
 -19   5   9      331.34      303.13     59.10 o 
 -17   5   9       23.57       46.57     38.95 o 
 -15   5   9       11.61       48.71     31.97 o 
 -13   5   9     4051.77     3969.87    134.74 o 
 -11   5   9      789.35      862.89     68.97 o 
  -9   5   9     1549.80     1391.49     80.17 o 
  -7   5   9        3.75       31.08     20.68 o 
  -5   5   9      731.79      783.55     46.88 o 
  -3   5   9     2148.30     2159.29     99.08 o 
  -1   5   9       42.58       22.32     34.55 o 
   1   5   9      846.68      805.02     97.31 o 
   3   5   9      139.92      144.31     57.62 o 
   5   5   9       51.83       94.53     87.55 o 
   7   5   9      703.11      688.44    106.69 o 
   9   5   9       25.01       44.55     42.58 o 
  11   5   9      192.34       80.65     70.37 o 
  13   5   9       47.28      141.33     55.64 o 
  15   5   9        0.01        0.00     58.01 o 
  17   5   9        4.86        0.00     59.90 o 
  19   5   9       34.46      151.99     93.58 o 
 -30   6   9        7.62      138.49     88.66 o 
 -28   6   9       13.56       76.11    104.09 o 
 -26   6   9     1911.63     1813.99    262.73 o 
 -24   6   9     1409.54     1646.62    200.23 o 
 -22   6   9     2561.77     2388.22    150.38 o 
 -20   6   9      116.51       38.94     46.61 o 
 -18   6   9      249.06      161.59     55.76 o 
 -16   6   9    24357.60    21514.95    488.43 o 
 -14   6   9      322.76      365.56     66.82 o 
 -12   6   9      213.98      202.53     39.23 o 
 -10   6   9      802.35      989.11     72.46 o 
  -8   6   9     6796.97     6370.60    158.47 o 
  -6   6   9     1529.91     1589.17     88.67 o 
  -4   6   9      441.27      482.68     95.43 o 
  -2   6   9       19.18       82.45     46.66 o 
   0   6   9      326.62      234.16     64.09 o 
   2   6   9      834.71      908.55    111.09 o 
   4   6   9     4493.49     4504.02    222.86 o 
   6   6   9      564.81      514.62    100.11 o 
   8   6   9     2178.18     2046.49    135.93 o 
  10   6   9      135.91       95.89     49.17 o 
  12   6   9       27.02       63.80     56.77 o 
  14   6   9        0.23       59.11     57.76 o 
  16   6   9      122.04       95.96     76.54 o 
  18   6   9        7.68      200.50     89.93 o 
 -29   7   9       29.00      171.32    159.56 o 
 -27   7   9       31.55       48.10     87.82 o 
 -25   7   9      701.29      519.57    133.80 o 
 -23   7   9        8.77        0.00     52.19 o 
 -21   7   9      344.06      243.08    103.67 o 
 -19   7   9      221.26      191.81     57.87 o 
 -17   7   9    10509.96     9363.50    269.51 o 
 -15   7   9        5.09       33.66     45.31 o 
 -13   7   9        2.27        4.97     33.44 o 
 -11   7   9       54.49       34.78     31.20 o 
  -9   7   9     1955.94     1906.93     99.24 o 
  -7   7   9      683.67      755.69     62.18 o 
  -5   7   9      327.86      298.83     91.98 o 
  -3   7   9      863.87     1072.26    193.18 o 
  -1   7   9     3499.74     3305.24    262.06 o 
   1   7   9     1048.25     1578.87    295.60 o 
   3   7   9        3.25       46.17     58.55 o 
   5   7   9      820.36      705.07    114.11 o 
   7   7   9       38.61      164.71     48.82 o 
   9   7   9        2.30        0.00     44.10 o 
  11   7   9      418.62      396.42     77.56 o 
  13   7   9      133.24      176.05     63.03 o 
  15   7   9      190.73      290.55     85.71 o 
  17   7   9       14.29      138.99     85.73 o 
 -28   8   9       85.46      219.13    117.98 o 
 -26   8   9       80.67       37.59     82.44 o 
 -24   8   9       22.21      209.14     80.18 o 
 -22   8   9     2064.49     2195.98    275.76 o 
 -20   8   9      307.30      396.34     82.72 o 
 -18   8   9      230.52      214.11     61.91 o 
 -16   8   9      184.55      259.80     67.81 o 
 -14   8   9      780.04      722.39     86.96 o 
 -12   8   9      425.84      542.32     64.78 o 
 -10   8   9      734.95      816.45     75.20 o 
  -8   8   9      692.22      788.06    142.30 o 
  -6   8   9       73.63       48.59     70.38 o 
  -4   8   9     1387.69     1583.06    196.29 o 
  -2   8   9     3911.60     4182.07    301.17 o 
   0   8   9     3407.40     3394.66    515.90 o 
   2   8   9     5340.46     5049.72    315.98 o 
   4   8   9       93.73       21.39     85.69 o 
   6   8   9      816.30      784.66    150.48 o 
   8   8   9      620.61      536.47     85.69 o 
  10   8   9       46.10        3.76     57.73 o 
  12   8   9      134.17      196.37     85.38 o 
  14   8   9      232.67      159.23     86.13 o 
  16   8   9       25.43      252.05     99.05 o 
 -27   9   9      115.12      287.68    123.92 o 
 -25   9   9        0.02       66.97    106.01 o 
 -23   9   9      433.27      363.65    220.47 o 
 -21   9   9      210.36      124.34     75.81 o 
 -19   9   9      224.02      163.63     73.10 o 
 -17   9   9        9.81       29.74     64.47 o 
 -15   9   9      358.78      437.39     80.88 o 
 -13   9   9      242.90      202.86     58.02 o 
 -11   9   9      262.63      164.43     83.38 o 
  -9   9   9        0.43        0.00     59.59 o 
  -7   9   9      152.84      127.48    114.34 o 
  -5   9   9      216.03       89.85     89.42 o 
  -3   9   9      496.76      410.28    125.76 o 
  -1   9   9        7.67       69.65     84.53 o 
   1   9   9     4557.51     4377.46    320.52 o 
   3   9   9     1362.75     1183.17    183.30 o 
   5   9   9       33.02       82.51     91.81 o 
   7   9   9      452.58      321.75     72.63 o 
   9   9   9        0.04       65.18     58.09 o 
  11   9   9       16.63        0.00    123.03 o 
  13   9   9      192.16       49.89    129.86 o 
  15   9   9       13.45      198.87     97.17 o 
 -24  10   9      153.62      184.66    110.43 o 
 -22  10   9        6.27        0.00     90.61 o 
 -20  10   9      950.64     1304.49    182.35 o 
 -18  10   9      994.83     1020.40    120.14 o 
 -16  10   9      708.18      602.64     93.93 o 
 -14  10   9       37.77       32.96     75.93 o 
 -12  10   9      186.81      307.05     94.87 o 
 -10  10   9     1183.64      965.35    167.14 o 
  -8  10   9       32.84      109.38     90.15 o 
  -6  10   9      102.65      188.58     98.49 o 
  -4  10   9       72.34       91.34    141.46 o 
  -2  10   9     1529.06     1295.19    196.73 o 
   0  10   9       38.90       36.28     99.42 o 
   2  10   9       72.43      145.23     96.73 o 
   4  10   9      333.60      347.18    127.20 o 
   6  10   9      146.45      159.35     71.34 o 
   8  10   9      302.41      365.44    138.30 o 
  10  10   9        1.79       25.26     67.02 o 
  12  10   9        0.24       12.33     93.30 o 
 -23  11   9        6.87        0.00    105.36 o 
 -21  11   9       43.77       80.28    104.40 o 
 -19  11   9        0.69       62.22     89.61 o 
 -17  11   9       50.47      271.26    191.66 o 
 -15  11   9      275.38      279.18    100.71 o 
 -13  11   9        8.86        0.00     74.98 o 
 -11  11   9      712.80      885.80    174.65 o 
  -9  11   9      280.67      451.29    130.29 o 
  -7  11   9     1798.56     1860.77    236.92 o 
  -5  11   9      165.54      109.03    107.87 o 
  -3  11   9      711.87      685.38    158.74 o 
  -1  11   9       94.89      171.49    107.57 o 
   1  11   9      181.05      213.99    122.29 o 
   3  11   9        0.44        0.00     87.85 o 
   5  11   9       30.12        0.00     65.15 o 
   7  11   9        4.57        0.00     64.65 o 
   9  11   9      528.35      571.29    115.48 o 
 -20  12   9        0.09      119.66    198.76 o 
 -18  12   9       28.29        4.06    180.50 o 
 -16  12   9        0.86      116.02    141.33 o 
 -14  12   9       95.21      137.59    123.72 o 
 -12  12   9      382.78      142.46    328.81 o 
 -10  12   9      126.75      354.62    289.77 o 
  -8  12   9      292.88      268.34    124.72 o 
  -6  12   9      126.36      143.09    111.01 o 
  -4  12   9      129.13       70.77    104.85 o 
  -2  12   9      257.51      249.96    198.50 o 
   0  12   9      299.33      430.85    151.55 o 
   2  12   9        0.80        0.00     93.65 o 
   6  12   9       18.77        0.00     91.90 o 
 -15  13   9       66.41        0.51    223.09 o 
 -13  13   9       70.15       80.11    233.74 o 
 -11  13   9      141.79       41.57    122.19 o 
  -9  13   9       86.71      157.33    128.73 o 
  -7  13   9       60.68        0.00    112.48 o 
  -5  13   9        5.77        0.00    118.87 o 
  -3  13   9       18.06        0.00    117.05 o 
  -1  13   9       12.02        0.00    116.51 o 
   1  13   9       39.76      123.21    167.83 o 
 -34   0  10      376.43      480.41    123.64 o 
 -32   0  10      538.27      478.28    115.43 o 
 -30   0  10       53.64       89.93     82.68 o 
 -28   0  10        1.19        0.00     62.40 o 
 -26   0  10     5896.18     5447.04    260.80 o 
 -24   0  10     1953.75     1799.68    166.69 o 
 -22   0  10      345.84      379.35     78.92 o 
 -20   0  10      653.74      659.88     90.78 o 
 -18   0  10     1893.22     1924.12    115.09 o 
 -16   0  10     7523.13     7531.77    201.49 o 
 -14   0  10    28165.61    25026.96    489.53 o 
 -12   0  10     4275.79     3953.03    129.30 o 
 -10   0  10       27.52      112.92     40.67 o 
  -8   0  10    11401.03    10974.09    270.41 o 
  -6   0  10     2478.18     2486.00    126.19 o 
  -4   0  10      784.02      857.91     91.27 o 
  -2   0  10    18519.83    17173.71    463.36 o 
   0   0  10     9396.96     8780.93    291.76 o 
   2   0  10     3179.79     3422.66    193.18 o 
   4   0  10      747.63      735.06     83.45 o 
   6   0  10     9996.06     9326.67    265.51 o 
   8   0  10      194.65      284.07     57.44 o 
  10   0  10        2.12       47.15    107.49 o 
  12   0  10     5880.40     6035.71    487.26 o 
  14   0  10        4.04       19.27    130.81 o 
  16   0  10      304.50      492.83    190.64 o 
  18   0  10       99.56      357.46    214.47 o 
  20   0  10      737.67      542.52    257.57 o 
 -35   1  10      397.66      455.77     89.01 o 
 -33   1  10      160.15       39.84     63.13 o 
 -31   1  10      315.94      452.52     76.93 o 
 -29   1  10       91.40      170.91     60.12 o 
 -27   1  10      304.98      335.96     63.49 o 
 -25   1  10       60.78       70.10     42.53 o 
 -23   1  10      351.75      421.10     62.19 o 
 -21   1  10        0.25       83.08     36.02 o 
 -19   1  10     3013.03     2980.21    128.34 o 
 -17   1  10     3308.07     3209.78    103.27 o 
 -15   1  10     5488.11     4787.23    106.49 o 
 -13   1  10     4224.31     4345.55    103.69 o 
 -11   1  10    16690.77    16120.56    237.70 o 
  -9   1  10     7479.88     7310.46    162.41 o 
  -7   1  10      651.81      602.07     45.26 o 
  -5   1  10     6237.86     6357.31    141.10 o 
  -3   1  10     6386.18     6283.69    162.19 o 
  -1   1  10     3280.44     3003.45    111.03 o 
   1   1  10     2391.19     2146.82     94.93 o 
   3   1  10      152.57      148.25     37.11 o 
   5   1  10      218.45      254.88     37.98 o 
   7   1  10     3155.47     3311.92    126.37 o 
   9   1  10     1198.00     1167.76    121.78 o 
  11   1  10      334.23      314.52     63.77 o 
  13   1  10      432.41      540.93    142.87 o 
  15   1  10        0.12       25.16     95.32 o 
  17   1  10       21.01        3.99    220.81 o 
  19   1  10      370.39      190.35    257.57 o 
 -34   2  10      240.52      261.81     77.09 o 
 -32   2  10      272.62      353.90     88.81 o 
 -30   2  10      295.14      266.61     67.34 o 
 -28   2  10      224.77      311.16     63.04 o 
 -26   2  10      163.45      190.95     49.15 o 
 -24   2  10       51.74       91.49     44.94 o 
 -22   2  10      501.64      797.37     77.14 o 
 -20   2  10      120.44       72.74     37.02 o 
 -18   2  10     2470.98     2297.64    121.68 o 
 -16   2  10      501.89      454.34     73.37 o 
 -14   2  10     6498.55     6570.86    132.93 o 
 -12   2  10    35488.18    35506.93    479.18 o 
 -10   2  10     3030.96     3286.34     86.77 o 
  -8   2  10      589.93      640.54     43.02 o 
  -6   2  10    10156.37     9486.50    185.78 o 
  -4   2  10       12.15       24.49     18.67 o 
  -2   2  10     1221.35     1287.92     71.35 o 
   0   2  10     7246.60     6693.37    175.71 o 
   2   2  10      234.53      367.50     62.61 o 
   4   2  10     1035.65     1269.07    118.53 o 
   6   2  10       60.75       76.69     35.73 o 
   8   2  10     4012.92     3721.50    144.00 o 
  10   2  10      443.30      596.22     83.92 o 
  12   2  10       20.94       80.55     50.17 o 
  14   2  10      226.55      368.80    125.65 o 
  16   2  10      548.89      726.60    170.13 o 
  18   2  10      499.11      665.73    178.19 o 
  20   2  10      138.70      120.78    133.39 o 
 -33   3  10      146.36      235.12     74.14 o 
 -31   3  10        7.28        0.00     54.35 o 
 -29   3  10     1088.66     1077.31    104.44 o 
 -27   3  10        5.72       52.55     46.86 o 
 -25   3  10       60.94      122.48     49.50 o 
 -23   3  10      159.38      176.76     54.25 o 
 -21   3  10     2153.87     2136.56    141.00 o 
 -19   3  10     2420.87     2482.32    133.43 o 
 -17   3  10       34.96       70.04     32.96 o 
 -15   3  10     2660.94     2689.64    121.95 o 
 -13   3  10      189.05      198.65     24.51 o 
 -11   3  10     1938.74     1979.35     69.26 o 
  -9   3  10     7864.96     7800.04    142.10 o 
  -7   3  10     2751.92     3074.61     91.35 o 
  -5   3  10      451.52      474.28     43.56 o 
  -3   3  10       89.85      131.99     23.65 o 
  -1   3  10    12191.77    11610.72    239.76 o 
   1   3  10        0.31       17.52     68.05 o 
   3   3  10       86.12      105.90     44.89 o 
   5   3  10       96.61      129.82     51.72 o 
   7   3  10     2161.43     1426.31    193.64 o 
   9   3  10      306.48      274.93     54.17 o 
  11   3  10      176.59      132.76     49.14 o 
  13   3  10     1072.99     1191.72    145.76 o 
  15   3  10       15.56       81.48    104.36 o 
  17   3  10        0.84        0.00    113.21 o 
  19   3  10        0.52        0.00    153.38 o 
 -32   4  10        1.86       51.68     70.13 o 
 -30   4  10       50.52        4.97     60.00 o 
 -28   4  10      817.54      880.98    143.82 o 
 -26   4  10      994.79      834.31     99.37 o 
 -24   4  10       21.90       51.99     48.96 o 
 -22   4  10     2290.12     2350.78    144.48 o 
 -20   4  10     4097.01     3923.15    191.53 o 
 -18   4  10     3818.50     3446.19    222.48 o 
 -16   4  10     1400.09     1506.24     99.26 o 
 -14   4  10        9.83       23.39     26.05 o 
 -12   4  10      781.50      845.91     61.91 o 
 -10   4  10     2498.34     2368.42    109.18 o 
  -8   4  10     3324.72     3410.89     93.25 o 
  -6   4  10     4905.70     5566.38    149.38 o 
  -4   4  10      391.66      455.12     51.23 o 
  -2   4  10       61.76      119.70     46.00 o 
   0   4  10      777.30      973.78    103.86 o 
   2   4  10      692.38      746.05     97.57 o 
   4   4  10      501.70      688.98    129.92 o 
   6   4  10      573.54      622.22    100.70 o 
   8   4  10      528.57      536.77     68.99 o 
  10   4  10        3.39        0.00     42.93 o 
  12   4  10      106.96       57.94     51.68 o 
  14   4  10      182.10       66.02     71.50 o 
  16   4  10      126.35      152.13     82.62 o 
  18   4  10       24.76       64.77    132.27 o 
 -33   5  10      183.15      310.07    103.87 o 
 -31   5  10       43.50       66.50     72.05 o 
 -29   5  10       31.66      128.80     69.66 o 
 -27   5  10       13.17        0.00     69.28 o 
 -25   5  10     1824.59     1793.49    141.32 o 
 -23   5  10     1013.72     1248.13    132.11 o 
 -21   5  10       98.29      189.62     55.73 o 
 -19   5  10       29.83      101.57     47.38 o 
 -17   5  10     5830.16     5178.12    168.10 o 
 -15   5  10        5.30       50.35     32.58 o 
 -13   5  10     1928.64     1964.38    112.72 o 
 -11   5  10     2113.49     2471.07    105.69 o 
  -9   5  10        0.34       38.75     22.84 o 
  -7   5  10     1481.67     1512.49     68.97 o 
  -5   5  10      132.45      187.54     27.79 o 
  -3   5  10      230.78      154.60     64.40 o 
  -1   5  10      707.81      714.55     93.38 o 
   1   5  10      280.09      233.88     60.26 o 
   3   5  10      506.17      516.43     87.86 o 
   5   5  10      678.23      660.66    104.22 o 
   7   5  10     1238.87     1035.95     94.83 o 
   9   5  10        6.90       82.72     46.89 o 
  11   5  10      723.54      712.79    129.15 o 
  13   5  10        5.42       82.16     55.92 o 
  15   5  10       74.16      142.20     62.80 o 
  17   5  10      272.88      420.29    105.58 o 
  19   5  10        9.61        0.00    126.53 o 
 -32   6  10      362.97      640.84    155.97 o 
 -30   6  10       29.47        1.73     71.88 o 
 -28   6  10        4.85      100.95     62.45 o 
 -26   6  10      474.64      586.49     93.25 o 
 -24   6  10       81.88      173.65     61.24 o 
 -22   6  10       86.51       48.49     74.96 o 
 -20   6  10      574.01      623.69     96.59 o 
 -18   6  10     1972.35     1965.79    132.14 o 
 -16   6  10     5744.03     5598.53    174.67 o 
 -14   6  10     1842.29     1892.11    111.73 o 
 -12   6  10      552.87      619.91     64.11 o 
 -10   6  10      476.07      573.69     84.95 o 
  -8   6  10        2.78        0.00     25.30 o 
  -6   6  10     1086.02     1201.70     90.70 o 
  -4   6  10     1574.40     1898.68    155.16 o 
  -2   6  10      390.68      239.78     65.24 o 
   0   6  10       28.55       59.75     45.91 o 
   2   6  10     1367.29     1539.48    146.60 o 
   4   6  10     1843.06     1748.15    165.69 o 
   6   6  10      249.09      354.72    109.28 o 
   8   6  10      606.20      616.90     78.61 o 
  10   6  10        0.43        0.00     42.29 o 
  12   6  10      165.70       96.67     53.67 o 
  14   6  10        5.90        0.00     56.73 o 
  16   6  10       16.93      119.97     76.19 o 
  18   6  10       57.46        0.00     91.99 o 
 -31   7  10       18.71      117.21    113.63 o 
 -29   7  10        6.96       19.67     80.47 o 
 -27   7  10      642.17      923.09    143.56 o 
 -25   7  10      210.18      237.17     67.61 o 
 -23   7  10       57.74      102.03     58.79 o 
 -21   7  10        3.15        9.07     46.68 o 
 -19   7  10      865.40      912.20    104.63 o 
 -17   7  10      463.51      342.80     71.90 o 
 -15   7  10      211.21      308.08     60.08 o 
 -13   7  10        4.20        0.00     47.10 o 
 -11   7  10     1051.96     1153.64     86.40 o 
  -9   7  10       15.39       41.17     33.53 o 
  -7   7  10        8.14        7.06     44.55 o 
  -5   7  10      959.57     1191.94    162.87 o 
  -3   7  10        0.24       80.78     53.35 o 
  -1   7  10     4547.10     4420.11    213.10 o 
   1   7  10        0.45       36.35     53.02 o 
   3   7  10       57.70       90.06     64.22 o 
   5   7  10       98.52       54.81     69.59 o 
   7   7  10       29.50        0.00     40.07 o 
   9   7  10      161.85      244.19     58.60 o 
  11   7  10        0.01       61.23     57.23 o 
  13   7  10       50.16       39.52     60.82 o 
  15   7  10      173.76      207.16     84.46 o 
 -28   8  10        2.76        0.00     79.30 o 
 -26   8  10        0.04       46.29     64.17 o 
 -24   8  10      536.55      453.85    100.24 o 
 -22   8  10      533.16      249.02    141.22 o 
 -20   8  10       19.85       89.65     62.27 o 
 -18   8  10      887.39     1048.87    116.02 o 
 -16   8  10      240.74      261.68     66.36 o 
 -14   8  10     1857.28     1864.38    128.99 o 
 -12   8  10       17.72       51.19     37.28 o 
 -10   8  10      271.02      395.54     81.73 o 
  -8   8  10     1211.49     1536.85    195.02 o 
  -6   8  10      114.61       90.39     83.44 o 
  -4   8  10      243.80        2.03     85.43 o 
  -2   8  10       27.63      106.76     84.54 o 
   0   8  10     4125.95     3405.28    285.90 o 
   2   8  10      783.95      975.95    327.29 o 
   4   8  10      913.22      693.89    143.69 o 
   6   8  10        1.24       31.77     68.90 o 
   8   8  10        2.88       17.74     49.70 o 
  10   8  10      241.05      228.08     65.88 o 
  12   8  10        2.64       66.73     73.03 o 
  14   8  10        3.78        0.00    121.38 o 
 -27   9  10      275.15      369.28    134.37 o 
 -25   9  10       36.72       34.49    130.98 o 
 -23   9  10      291.64      209.95     92.36 o 
 -21   9  10        0.06        0.00     58.69 o 
 -19   9  10        3.99      110.62     68.51 o 
 -17   9  10       28.63       39.45     58.73 o 
 -15   9  10      718.96      780.89     90.04 o 
 -13   9  10       36.95       21.35     66.47 o 
 -11   9  10        6.94        7.24     60.56 o 
  -9   9  10     1254.56     1493.00    232.73 o 
  -7   9  10     1223.28     1059.51    236.53 o 
  -5   9  10      145.48       55.20     78.99 o 
  -3   9  10     3010.09     3366.67    487.00 o 
  -1   9  10      149.85        0.00     76.52 o 
   1   9  10      705.61      918.74    164.20 o 
   3   9  10      329.39      199.75    170.11 o 
   5   9  10       49.26        0.00    110.28 o 
   7   9  10      233.81       94.05     60.61 o 
   9   9  10       46.66       62.56     65.65 o 
  11   9  10        3.21      110.05     75.01 o 
  13   9  10       45.25      174.02     86.51 o 
 -24  10  10       70.38      112.45    160.41 o 
 -22  10  10      195.48       47.67    113.17 o 
 -20  10  10      229.77      211.04     82.68 o 
 -18  10  10       63.43      135.72     70.25 o 
 -16  10  10        9.74       35.09     82.21 o 
 -14  10  10      697.69      541.60    107.67 o 
 -12  10  10       65.50      122.97     97.02 o 
 -10  10  10        4.63       47.77     92.81 o 
  -8  10  10      296.52      502.15    135.14 o 
  -6  10  10       19.10       58.69     99.51 o 
  -4  10  10      386.38      384.52    205.85 o 
  -2  10  10      770.00      574.53    146.72 o 
   0  10  10       19.23        0.00     78.97 o 
   2  10  10        0.68      171.59    139.18 o 
   4  10  10        1.54        0.00     86.65 o 
   6  10  10        8.29       41.37     54.84 o 
   8  10  10       29.44      146.77     71.08 o 
  10  10  10      258.18      351.56    119.11 o 
 -23  11  10        0.95        0.00    103.88 o 
 -21  11  10        3.96      145.52    175.44 o 
 -19  11  10       12.28        5.07    190.14 o 
 -17  11  10      192.67      248.14    113.20 o 
 -15  11  10       61.02        0.00     81.68 o 
 -13  11  10      236.72      246.63    127.27 o 
 -11  11  10      421.22      305.12    121.54 o 
  -9  11  10       16.93       51.07    113.32 o 
  -7  11  10      101.44      159.81    116.20 o 
  -5  11  10      348.48      159.46    107.89 o 
  -3  11  10        4.81      118.93    106.83 o 
  -1  11  10       28.04        0.00    109.60 o 
   1  11  10       89.09      163.62    137.15 o 
   3  11  10       40.35       52.16    158.45 o 
   5  11  10        8.29        0.00     74.39 o 
   7  11  10      415.34      423.65    102.47 o 
   9  11  10       30.06      142.62    119.95 o 
 -18  12  10      389.89      466.27    172.09 o 
 -16  12  10       41.68      233.74    249.46 o 
 -14  12  10       31.32       44.11    114.15 o 
 -12  12  10      125.66      146.67    142.73 o 
 -10  12  10      153.26      201.13    181.01 o 
  -8  12  10      242.85      397.63    151.36 o 
  -6  12  10       32.34        6.83    212.45 o 
  -4  12  10      123.07       27.95    128.79 o 
  -2  12  10       56.69       39.77    113.32 o 
   0  12  10        2.07        0.00    120.67 o 
   2  12  10       46.48        0.00    110.03 o 
 -13  13  10        9.09       93.29    233.23 o 
 -11  13  10      158.03      189.41    134.12 o 
  -9  13  10       53.48        0.00    240.33 o 
  -7  13  10      100.10      111.95    143.15 o 
  -5  13  10      146.51      206.05    137.97 o 
  -3  13  10       56.31       76.37    135.72 o 
  -1  13  10       55.27       13.08    119.82 o 
 -35   1  11       65.63      114.54     73.30 o 
 -33   1  11      819.22      925.67    103.97 o 
 -31   1  11        1.20      105.81     58.06 o 
 -29   1  11      566.25      605.21     80.28 o 
 -27   1  11      195.03      135.82     49.43 o 
 -25   1  11       16.87       87.69     44.70 o 
 -23   1  11      366.25      270.90     55.60 o 
 -21   1  11     1665.58     1653.08    107.01 o 
 -19   1  11      166.68      137.50     32.90 o 
 -17   1  11     1598.91     1554.80     74.02 o 
 -15   1  11     2892.82     3005.48     99.14 o 
 -13   1  11     1512.27     1584.54     72.22 o 
 -11   1  11     4858.12     4250.65    102.44 o 
  -9   1  11     1015.27     1227.81     71.79 o 
  -7   1  11      988.22     1138.09     61.96 o 
  -5   1  11     9558.75     9953.43    216.17 o 
  -3   1  11      427.79      446.69     49.38 o 
  -1   1  11     9151.46     8166.78    199.57 o 
   1   1  11       62.50       25.64     28.90 o 
   3   1  11     1042.87     1249.76     94.31 o 
   5   1  11        8.08       20.28     42.74 o 
   7   1  11      342.71      371.14     63.88 o 
   9   1  11       19.31       69.47     46.44 o 
  11   1  11       15.00       47.58     80.68 o 
  13   1  11      373.47      369.54    126.91 o 
  15   1  11       35.46      206.24    175.94 o 
  17   1  11        3.40       44.71    115.50 o 
  19   1  11      323.55      899.46    336.67 o 
 -34   2  11     1044.50     1090.12    112.85 o 
 -32   2  11      106.20      267.61     95.26 o 
 -30   2  11      391.19      318.57     66.38 o 
 -28   2  11     2124.03     1858.63    131.80 o 
 -26   2  11       13.57        7.06     40.53 o 
 -24   2  11       33.40       72.15     47.47 o 
 -22   2  11      491.46      429.91     60.70 o 
 -20   2  11       71.81       34.77     49.61 o 
 -18   2  11     5270.97     4348.96    134.01 o 
 -16   2  11        5.00       31.04     27.24 o 
 -14   2  11     3477.09     3228.59     91.61 o 
 -12   2  11     1258.55     1264.31     67.52 o 
 -10   2  11      362.86      372.25     35.86 o 
  -8   2  11     4994.92     5214.91    121.88 o 
  -6   2  11      291.06      412.68     42.35 o 
  -4   2  11     1131.11     1179.26     95.33 o 
  -2   2  11      855.58      797.84     63.56 o 
   0   2  11      799.40     1085.32     73.46 o 
   2   2  11       98.43      133.82     47.96 o 
   4   2  11      135.73      142.17     53.54 o 
   6   2  11     3608.41     3237.56    135.84 o 
   8   2  11      331.86      397.15     56.01 o 
  10   2  11       12.26       11.42     61.18 o 
  12   2  11       84.88      170.61     94.62 o 
  14   2  11       81.85      150.98    109.67 o 
  16   2  11      324.75      377.26    147.98 o 
  18   2  11        9.81      162.98    132.95 o 
 -33   3  11        2.24       65.34     70.46 o 
 -31   3  11      145.99      166.25     60.14 o 
 -29   3  11       64.41      138.68     63.99 o 
 -27   3  11      343.12      505.31    112.28 o 
 -25   3  11       27.63       19.70     52.33 o 
 -23   3  11       65.66      139.10     59.54 o 
 -21   3  11      852.77      875.47     88.27 o 
 -19   3  11      432.55      311.68     55.35 o 
 -17   3  11      540.67      489.53     53.87 o 
 -15   3  11      829.92      936.76     76.25 o 
 -13   3  11     1702.43     1623.02     68.46 o 
 -11   3  11     1028.06     1039.68     58.20 o 
  -9   3  11     2627.32     2629.45     84.71 o 
  -7   3  11     4627.59     5058.94    128.73 o 
  -5   3  11      106.72      153.75     29.91 o 
  -3   3  11     2778.47     2641.62    111.95 o 
  -1   3  11     3380.93     2921.98    160.59 o 
   1   3  11     1890.08     1849.12    144.39 o 
   3   3  11       92.88      158.36     89.95 o 
   5   3  11      288.30      392.88     78.08 o 
   7   3  11      979.60      966.47    126.66 o 
   9   3  11        2.09       44.55     42.80 o 
  11   3  11        1.35        0.00     49.81 o 
  13   3  11       85.44      100.49     59.23 o 
  15   3  11        8.53        9.59    103.43 o 
  17   3  11      453.72      565.61    172.58 o 
  19   3  11       13.35      121.21    152.82 o 
 -34   4  11        8.84      170.84     81.52 o 
 -32   4  11      289.45      335.25     91.13 o 
 -30   4  11      517.99      720.59    106.00 o 
 -28   4  11      530.24      557.65     88.29 o 
 -26   4  11      501.59      431.70     79.79 o 
 -24   4  11        6.73       62.63     48.51 o 
 -22   4  11    19216.80    17838.40    379.23 o 
 -20   4  11      612.25      594.06     72.63 o 
 -18   4  11        0.57        0.00     35.94 o 
 -16   4  11     6632.66     6209.78    163.23 o 
 -14   4  11     9006.52     7876.00    190.85 o 
 -12   4  11      350.14      411.49     44.89 o 
 -10   4  11     1320.20     1602.86     72.12 o 
  -8   4  11       71.26       79.59     25.31 o 
  -6   4  11     3629.46     3426.04    104.90 o 
  -4   4  11     2211.44     2286.39    140.17 o 
  -2   4  11      105.48       60.32     68.60 o 
   0   4  11     1991.61     1764.49    142.49 o 
   2   4  11       31.18       28.49     43.60 o 
   4   4  11        7.05       27.98     50.83 o 
   6   4  11      884.61      873.66    116.27 o 
   8   4  11        0.18       38.58     46.95 o 
  10   4  11       34.90        3.75     50.53 o 
  12   4  11      115.84        0.00     69.60 o 
  14   4  11      664.27      862.47    116.65 o 
  16   4  11      126.00      242.65    136.86 o 
  18   4  11        0.88      116.77    145.54 o 
 -33   5  11      220.80      379.90    101.44 o 
 -31   5  11       47.62      202.74     77.12 o 
 -29   5  11        7.10       16.57     69.85 o 
 -27   5  11      197.17      263.48     71.86 o 
 -25   5  11      319.17      466.80     95.91 o 
 -23   5  11     1272.47     1187.38    111.47 o 
 -21   5  11     5633.10     5069.13    179.67 o 
 -19   5  11      819.16     1000.26    139.88 o 
 -17   5  11     1742.22     1670.54    103.21 o 
 -15   5  11     1701.55     1741.90     98.22 o 
 -13   5  11     1515.00     1614.77     97.66 o 
 -11   5  11      199.03      171.84     37.22 o 
  -9   5  11      143.65      188.53     31.12 o 
  -7   5  11        7.94       52.52     30.81 o 
  -5   5  11     1181.53     1309.02    166.03 o 
  -3   5  11       84.34      142.59     51.43 o 
  -1   5  11     1432.61     1498.63    170.98 o 
   1   5  11     2873.95     2490.41    178.31 o 
   3   5  11       13.92       39.96     59.06 o 
   5   5  11      134.31      150.80     68.56 o 
   7   5  11      504.34      403.70     90.73 o 
   9   5  11       22.41       28.89     43.04 o 
  11   5  11       19.88       77.77     54.21 o 
  13   5  11        3.48       25.73     60.58 o 
  15   5  11      100.68       95.17     73.29 o 
  17   5  11        0.79       55.19    101.29 o 
 -32   6  11      111.97      288.80     84.56 o 
 -30   6  11       30.23      229.83     82.46 o 
 -28   6  11       54.31       85.76     73.04 o 
 -26   6  11      147.73      274.16     76.42 o 
 -24   6  11      499.24      483.31     98.20 o 
 -22   6  11      349.32      384.05     72.17 o 
 -20   6  11      173.38      163.43     51.87 o 
 -18   6  11      948.11      790.91     86.25 o 
 -16   6  11     1238.70     1082.64     92.36 o 
 -14   6  11       25.74       92.01     45.81 o 
 -12   6  11      276.01      285.74     62.29 o 
 -10   6  11      742.95      856.51     69.52 o 
  -8   6  11     2766.42     2808.02    129.07 o 
  -6   6  11      683.73      581.23    115.41 o 
  -4   6  11        1.40        1.60     40.80 o 
  -2   6  11       33.74      104.06     59.66 o 
   0   6  11      258.62      266.17     74.70 o 
   2   6  11     6897.26     6814.64    275.60 o 
   4   6  11      256.79      259.03     72.96 o 
   6   6  11      357.11      360.29    149.10 o 
   8   6  11       37.59        0.00     97.75 o 
  10   6  11     1051.17      953.36     99.86 o 
  12   6  11        0.04        0.00     54.28 o 
  14   6  11       41.51       19.32     64.10 o 
  16   6  11        4.78      115.30     86.41 o 
 -31   7  11      654.61      910.54    139.71 o 
 -29   7  11       78.43      161.80     75.22 o 
 -27   7  11      468.58      468.77     92.24 o 
 -25   7  11      406.71      452.90     84.91 o 
 -23   7  11      883.66      902.74    103.93 o 
 -21   7  11      205.47      142.93     58.49 o 
 -19   7  11     1231.08     1366.14    126.53 o 
 -17   7  11     1239.47     1197.98    103.71 o 
 -15   7  11      342.79      411.03     66.59 o 
 -13   7  11      472.80      572.36     66.79 o 
 -11   7  11      159.28      197.99     43.74 o 
  -9   7  11      976.38      969.36    109.16 o 
  -7   7  11      918.23     1018.23    154.09 o 
  -5   7  11       89.84      179.92     84.60 o 
  -3   7  11     2197.11     2786.88    291.78 o 
  -1   7  11       85.90      167.93     76.39 o 
   1   7  11      186.02      129.50     70.34 o 
   3   7  11     1955.16     1994.17    181.19 o 
   5   7  11     1259.38     1812.78    318.28 o 
   7   7  11      321.66      350.93     66.22 o 
   9   7  11      123.89      142.26     54.45 o 
  11   7  11       97.10       91.09     58.42 o 
  13   7  11        4.32       87.60     63.79 o 
  15   7  11        0.88      154.45     87.25 o 
 -28   8  11      378.95      503.51    110.16 o 
 -26   8  11        0.74       22.97     66.86 o 
 -24   8  11      140.31      103.49     77.13 o 
 -22   8  11        3.25       86.33     69.64 o 
 -20   8  11       82.26       96.32     75.67 o 
 -18   8  11      510.45      563.05     86.32 o 
 -16   8  11     2068.78     2100.00    133.63 o 
 -14   8  11     2166.20     2437.32    138.68 o 
 -12   8  11     1383.01     1626.23    158.14 o 
 -10   8  11      912.37      881.54    158.81 o 
  -8   8  11      819.12      906.99    181.77 o 
  -6   8  11     2337.59     2031.89    224.43 o 
  -4   8  11     9506.56     9066.89    453.79 o 
  -2   8  11     6786.40     6224.86    375.96 o 
   0   8  11      588.82      413.80    123.54 o 
   2   8  11      651.23      455.25    132.43 o 
   4   8  11     5591.94     4940.43    411.81 o 
   6   8  11      315.24      452.31    109.05 o 
   8   8  11      191.22      117.20     62.88 o 
  10   8  11       26.77        7.48     62.30 o 
  12   8  11       27.46       46.13     64.97 o 
  14   8  11       12.43        8.58    129.32 o 
 -27   9  11       12.51        0.00    101.84 o 
 -25   9  11      232.27      298.74     93.56 o 
 -23   9  11       99.46       89.88     91.85 o 
 -21   9  11       82.50        3.18     64.79 o 
 -19   9  11      199.69      310.87     81.92 o 
 -17   9  11      249.59      215.80     64.04 o 
 -15   9  11       83.02      108.22     76.66 o 
 -13   9  11      105.45      154.45     75.85 o 
 -11   9  11       36.93       55.85     84.87 o 
  -9   9  11       33.01        0.00     81.69 o 
  -7   9  11      378.94      230.56    109.06 o 
  -5   9  11     1249.44     1263.80    191.16 o 
  -3   9  11     1081.22      983.58    184.31 o 
  -1   9  11      467.33      737.45    155.68 o 
   1   9  11      115.54       54.20     93.43 o 
   3   9  11       37.24      190.61    109.80 o 
   5   9  11       30.29       11.25     91.19 o 
   7   9  11        1.08       75.41     58.55 o 
   9   9  11      115.30       93.06     63.96 o 
  11   9  11       13.00       50.12     76.94 o 
 -24  10  11       58.88        0.00    119.63 o 
 -22  10  11       57.75      104.24     82.55 o 
 -20  10  11      670.92      837.91    139.67 o 
 -18  10  11      332.49      469.24    118.62 o 
 -16  10  11      142.08      209.57     88.66 o 
 -14  10  11      413.66      655.50    160.74 o 
 -12  10  11       70.47      178.37    108.42 o 
 -10  10  11      144.65      148.30    103.11 o 
  -8  10  11      128.96       91.47    228.67 o 
  -6  10  11      341.19      492.59    137.66 o 
  -4  10  11      271.85      258.02    124.18 o 
  -2  10  11       94.34      192.56    107.13 o 
   0  10  11       80.07      337.68    120.59 o 
   2  10  11        3.10       99.47    106.94 o 
   4  10  11      469.21      733.48    253.77 o 
   6  10  11        2.90       79.94     60.32 o 
   8  10  11       16.80      179.06     77.20 o 
  10  10  11      328.56      458.74    110.36 o 
 -23  11  11       85.01      226.08    148.68 o 
 -21  11  11        0.18        0.00    357.96 o 
 -19  11  11       63.38       92.28     96.55 o 
 -17  11  11        0.10       27.73    103.88 o 
 -15  11  11      125.56      293.94    132.35 o 
 -13  11  11        7.25      107.48    113.54 o 
 -11  11  11        0.15       45.48    109.35 o 
  -9  11  11        1.53        0.00     99.22 o 
  -7  11  11       59.81      294.33    164.28 o 
  -5  11  11      170.42      104.87    112.81 o 
  -3  11  11       48.14       65.20    103.65 o 
  -1  11  11       25.76       88.95    110.37 o 
   1  11  11       37.37       17.39    108.94 o 
   3  11  11       32.29        2.59    115.62 o 
   5  11  11        9.60       21.55     77.02 o 
   7  11  11      156.29      127.16     75.90 o 
 -18  12  11       92.61      544.05    284.95 o 
 -16  12  11      358.29      240.04    198.00 o 
 -14  12  11       71.59      101.65    123.94 o 
 -12  12  11      156.80       67.74    125.95 o 
 -10  12  11      232.35      335.56    176.45 o 
  -8  12  11        0.29       93.60    110.55 o 
  -6  12  11      270.03      416.05    347.82 o 
  -4  12  11      774.96      546.72    163.71 o 
  -2  12  11       74.55       99.25    228.92 o 
   0  12  11        1.65        0.00    125.09 o 
   2  12  11        6.87       65.63    130.44 o 
   4  12  11       11.50        0.00    146.79 o 
 -13  13  11      628.85      594.56    180.22 o 
 -11  13  11      383.57      634.06    171.12 o 
  -9  13  11        1.44        4.98    162.50 o 
  -7  13  11        0.95       30.10    126.78 o 
  -5  13  11       29.86       93.07    148.16 o 
  -3  13  11        7.05        0.00    119.50 o 
 -34   0  12       38.56      157.16    165.29 o 
 -32   0  12       91.22      112.37     90.74 o 
 -30   0  12        1.46       55.26     80.01 o 
 -28   0  12      528.34      461.29    100.58 o 
 -26   0  12      954.84      932.02    129.03 o 
 -24   0  12       93.41       80.99     75.50 o 
 -22   0  12     3173.55     3005.16    201.89 o 
 -20   0  12     6497.24     6158.83    197.35 o 
 -18   0  12        0.38       38.89     38.43 o 
 -16   0  12      292.85      348.42     52.31 o 
 -14   0  12    10744.88    10727.36    292.97 o 
 -12   0  12     5332.41     5674.70    193.96 o 
 -10   0  12    14006.97    12957.97    378.66 o 
  -8   0  12     4201.16     4435.38    160.30 o 
  -6   0  12      105.51       71.01     44.28 o 
  -4   0  12     6076.31     6062.76    243.16 o 
  -2   0  12     1303.63     1659.71    201.80 o 
   0   0  12       22.11       36.87     38.94 o 
   2   0  12      642.22      704.18     95.95 o 
   4   0  12      187.62      161.74    123.72 o 
   6   0  12     1441.51     1291.92    256.05 o 
   8   0  12     1492.11     2211.67    343.77 o 
  10   0  12      385.34      564.83    203.32 o 
  12   0  12      314.31      552.66    197.74 o 
  14   0  12       39.96       23.32    137.91 o 
  16   0  12        4.32      119.15    190.64 o 
  18   0  12       46.77        0.00    161.74 o 
 -35   1  12      873.16     1033.98    115.94 o 
 -33   1  12      137.42      313.23     72.00 o 
 -31   1  12      103.62      107.32     57.77 o 
 -29   1  12      415.21      498.63     73.47 o 
 -27   1  12      213.87      414.45     66.88 o 
 -25   1  12      117.58      131.55     48.65 o 
 -23   1  12       37.37       38.98     39.19 o 
 -21   1  12      694.53      702.67     64.03 o 
 -19   1  12       34.61       81.78     32.42 o 
 -17   1  12     1444.05     1528.99     77.30 o 
 -15   1  12     4789.14     4451.56    113.77 o 
 -13   1  12     1613.01     1850.17     80.52 o 
 -11   1  12       13.85        0.00     20.12 o 
  -9   1  12       89.45       57.46     22.99 o 
  -7   1  12      608.32      747.11     72.43 o 
  -5   1  12        5.02       59.58     27.27 o 
  -3   1  12     5325.94     5072.29    190.13 o 
  -1   1  12      385.47      460.70     55.47 o 
   1   1  12       12.51       18.59     29.41 o 
   3   1  12       92.86      329.87     62.52 o 
   5   1  12      948.62     1008.75    154.75 o 
   7   1  12     2070.54     2021.03    135.12 o 
   9   1  12       26.00       78.17     90.34 o 
  11   1  12       70.38      182.83    100.39 o 
  13   1  12       30.00      174.94    108.45 o 
  15   1  12      105.53      259.78    174.67 o 
  17   1  12      103.92      177.38    141.79 o 
 -34   2  12      170.54      315.15     74.08 o 
 -32   2  12      191.89      238.36     69.53 o 
 -30   2  12      366.14      462.85     82.56 o 
 -28   2  12       10.96       66.06     49.66 o 
 -26   2  12      300.27      203.15     59.71 o 
 -24   2  12     6123.36     5647.48    180.10 o 
 -22   2  12      231.01      185.49     55.75 o 
 -20   2  12        4.59       36.02     37.75 o 
 -18   2  12     1794.97     1590.51    110.84 o 
 -16   2  12      123.68      152.38     35.30 o 
 -14   2  12    19063.52    17720.99    270.36 o 
 -12   2  12      748.98      857.39     63.30 o 
 -10   2  12      310.28      373.02     47.82 o 
  -8   2  12      548.97      602.89     54.04 o 
  -6   2  12     5646.25     5357.77    134.48 o 
  -4   2  12    11672.30    12102.44    299.39 o 
  -2   2  12      141.25      230.92     39.01 o 
   0   2  12     1260.91     1274.44    115.59 o 
   2   2  12     1377.32     1349.19    254.55 o 
   4   2  12        8.04       43.10     45.89 o 
   6   2  12     1178.89     1215.87     94.47 o 
   8   2  12        5.21       54.86     46.68 o 
  10   2  12       38.04       25.86     51.10 o 
  12   2  12      356.81      109.45    127.26 o 
  14   2  12        0.11       14.34    172.90 o 
  16   2  12        0.82      267.60    133.15 o 
  18   2  12       18.59      172.67    147.58 o 
 -33   3  12      226.05      220.57    101.91 o 
 -31   3  12       47.57       79.86     67.05 o 
 -29   3  12       35.33        0.00     58.52 o 
 -27   3  12      219.52      306.02     75.47 o 
 -25   3  12      638.08      605.17     85.23 o 
 -23   3  12      739.09      829.22     91.77 o 
 -21   3  12     1888.22     1996.60    130.32 o 
 -19   3  12     2202.32     2023.02    110.87 o 
 -17   3  12     2389.26     2242.57    110.91 o 
 -15   3  12     3955.97     3607.58    190.34 o 
 -13   3  12     2845.05     2692.79     87.52 o 
 -11   3  12     1465.79     1429.06     69.16 o 
  -9   3  12     3857.04     4154.12    108.37 o 
  -7   3  12      601.07      558.26     50.71 o 
  -5   3  12      430.75      380.80     40.43 o 
  -3   3  12     1326.22     1724.44    165.36 o 
  -1   3  12      683.95      761.21    126.28 o 
   1   3  12     3575.24     3491.02    187.65 o 
   3   3  12       56.74      214.92     61.90 o 
   5   3  12      197.56      308.36     76.58 o 
   7   3  12       22.26        0.00     37.11 o 
   9   3  12      186.78      190.65     79.63 o 
  11   3  12     1133.03     1028.65    116.53 o 
  13   3  12      203.21      199.32    110.48 o 
  15   3  12      345.01      450.93    151.91 o 
  17   3  12       12.49        0.00    119.92 o 
 -34   4  12       41.24      207.13     82.93 o 
 -32   4  12       84.01      143.03     76.34 o 
 -30   4  12      750.65      719.96    157.39 o 
 -28   4  12        3.41       63.23     60.53 o 
 -26   4  12      411.14      469.59     88.78 o 
 -24   4  12       29.18      109.13     61.31 o 
 -22   4  12     4576.98     4322.84    189.69 o 
 -20   4  12      209.24      259.73     59.26 o 
 -18   4  12     2089.47     2049.07    112.89 o 
 -16   4  12       22.84       35.56     31.50 o 
 -14   4  12     1577.85     1690.42     92.26 o 
 -12   4  12       58.49       78.04     32.60 o 
 -10   4  12     2278.57     2288.19     85.85 o 
  -8   4  12       27.14       46.50     24.77 o 
  -6   4  12     2189.72     2229.46     89.81 o 
  -4   4  12      300.09      340.27     61.88 o 
  -2   4  12      623.80      746.83    124.26 o 
   0   4  12      884.80      982.99    114.65 o 
   2   4  12      452.64      471.76     86.90 o 
   4   4  12     2054.28     2309.13    182.21 o 
   6   4  12      823.18      989.82    106.86 o 
   8   4  12        0.01        8.60     42.36 o 
  10   4  12      108.58      120.40     53.68 o 
  12   4  12       34.28       34.54     57.69 o 
  14   4  12      135.15      169.30     81.55 o 
  16   4  12        0.42       57.27    127.60 o 
 -33   5  12       18.29       50.53     76.19 o 
 -31   5  12        2.11        0.00     79.88 o 
 -29   5  12      685.53      909.33    112.79 o 
 -27   5  12        4.47      105.95     61.97 o 
 -25   5  12       14.35        0.00     51.58 o 
 -23   5  12      176.01      200.25     85.84 o 
 -21   5  12      105.10       95.57     51.71 o 
 -19   5  12      251.56      276.50     85.52 o 
 -17   5  12      186.12      251.95     47.17 o 
 -15   5  12      234.44      216.13     42.54 o 
 -13   5  12     2459.82     2488.89    113.76 o 
 -11   5  12      414.35      486.71     53.84 o 
  -9   5  12       83.06      111.96     29.88 o 
  -7   5  12     1588.42     1678.98    248.63 o 
  -5   5  12      825.38      826.96    103.86 o 
  -3   5  12        7.25       91.72     49.66 o 
  -1   5  12     6890.02     5695.73    293.39 o 
   1   5  12     2351.67     2378.70    185.14 o 
   3   5  12      416.59      414.77     88.87 o 
   5   5  12        2.03        8.79     61.89 o 
   7   5  12      679.98      678.89     80.12 o 
   9   5  12      656.00      591.46     80.74 o 
  11   5  12      282.12      265.35     77.67 o 
  13   5  12      101.75      119.38     72.23 o 
  15   5  12       25.38      119.87     79.28 o 
 -32   6  12      158.57      147.02     83.51 o 
 -30   6  12       18.16       85.65     71.13 o 
 -28   6  12      207.14      150.59     70.65 o 
 -26   6  12       13.63       72.35     63.32 o 
 -24   6  12      242.21      296.89     95.14 o 
 -22   6  12      318.53      242.59     65.23 o 
 -20   6  12      136.65       87.20     52.67 o 
 -18   6  12       35.97       60.72     40.71 o 
 -16   6  12      474.79      756.09     82.90 o 
 -14   6  12     2347.48     2185.33    119.77 o 
 -12   6  12        0.62       65.65     36.18 o 
 -10   6  12     2080.72     2181.63    104.27 o 
  -8   6  12      165.49      259.37     91.05 o 
  -6   6  12        3.13       18.23     46.47 o 
  -4   6  12       91.13       35.90     52.92 o 
  -2   6  12     1940.86     1668.47    173.72 o 
   0   6  12      391.28      607.28    130.23 o 
   2   6  12     2441.45     2383.40    193.84 o 
   4   6  12       38.87       90.52     70.00 o 
   6   6  12      137.45      163.95     77.71 o 
   8   6  12       32.76       65.68     64.22 o 
  10   6  12        3.98       56.31     56.93 o 
  12   6  12        2.63       82.08     59.64 o 
  14   6  12      172.02      299.83     88.58 o 
 -31   7  12        0.17       13.33     76.89 o 
 -29   7  12      588.85      639.92    106.78 o 
 -27   7  12      379.92      336.44     85.75 o 
 -25   7  12     2173.64     2675.61    173.18 o 
 -23   7  12      584.09      741.78     96.96 o 
 -21   7  12        6.61       80.04     52.06 o 
 -19   7  12        4.99        0.00     46.19 o 
 -17   7  12     1984.13     1914.68    127.42 o 
 -15   7  12     1806.07     1735.17    117.44 o 
 -13   7  12     4664.03     4778.99    174.24 o 
 -11   7  12     2452.21     2429.78    186.93 o 
  -9   7  12      332.05      412.01    180.25 o 
  -7   7  12      205.91      427.18    110.63 o 
  -5   7  12       87.59      107.32     61.10 o 
  -3   7  12      963.71      750.43    113.49 o 
  -1   7  12     2072.21     1894.03    170.65 o 
   1   7  12     3033.80     3143.39    274.88 o 
   3   7  12       50.23      228.29     76.75 o 
   5   7  12      122.73       63.94     66.86 o 
   7   7  12      540.89      372.69     69.42 o 
   9   7  12       12.27       14.17     49.44 o 
  11   7  12      164.54      125.32     66.21 o 
  13   7  12       59.08       13.46     69.78 o 
 -28   8  12      254.59      220.56     79.95 o 
 -26   8  12      906.27     1158.52    139.19 o 
 -24   8  12        8.41       43.37     74.02 o 
 -22   8  12       20.03        8.82     64.19 o 
 -20   8  12       83.76       78.63     61.14 o 
 -18   8  12      221.05      230.03     63.84 o 
 -16   8  12      843.40      729.92     87.35 o 
 -14   8  12     2007.53     1958.79    175.90 o 
 -12   8  12      306.88      245.80     98.99 o 
 -10   8  12      972.05      997.80    174.42 o 
  -8   8  12       16.02       69.40     86.65 o 
  -6   8  12     1950.33     1615.97    327.29 o 
  -4   8  12       88.14       69.05     84.00 o 
  -2   8  12     2469.20     2397.28    200.05 o 
   0   8  12       89.71       73.03     74.14 o 
   2   8  12     1355.72     1378.76    162.87 o 
   4   8  12      770.48      867.95    136.75 o 
   6   8  12      649.11      699.35    235.01 o 
   8   8  12      115.62      171.67     75.16 o 
  10   8  12        0.04        0.00     51.41 o 
  12   8  12        4.53       83.68     66.09 o 
 -27   9  12      483.00      460.88    129.25 o 
 -25   9  12      293.52      394.59    126.61 o 
 -23   9  12      282.82       89.71     81.06 o 
 -21   9  12        0.39       67.46     66.82 o 
 -19   9  12      278.87      421.98     81.02 o 
 -17   9  12     2028.17     2113.48    196.85 o 
 -15   9  12      229.80      158.56     84.11 o 
 -13   9  12      149.36      286.71    122.41 o 
 -11   9  12      185.34      277.99    113.10 o 
  -9   9  12        7.09       71.07     94.34 o 
  -7   9  12      648.18      655.00    152.05 o 
  -5   9  12       35.12      111.90    123.21 o 
  -3   9  12      382.29      360.44    119.75 o 
  -1   9  12      191.08      116.49     92.55 o 
   1   9  12      160.80       52.45    101.73 o 
   3   9  12       76.84      158.67    176.95 o 
   5   9  12      433.25      653.92    187.60 o 
   7   9  12       24.94       39.04     57.31 o 
   9   9  12       13.51       35.79     64.09 o 
  11   9  12        0.51       72.26     82.72 o 
 -24  10  12      479.34      464.19     99.45 o 
 -22  10  12      209.10      245.21     84.05 o 
 -20  10  12        3.08      188.57     98.27 o 
 -18  10  12      462.02      559.10    124.86 o 
 -16  10  12       17.63       37.95    101.23 o 
 -14  10  12        2.34      228.57    115.35 o 
 -12  10  12        0.29        2.44     98.97 o 
 -10  10  12       34.12       46.63     98.77 o 
  -8  10  12      222.67      223.14    124.90 o 
  -6  10  12      291.38      358.39    321.71 o 
  -4  10  12       71.35      145.31    120.33 o 
  -2  10  12        6.38      152.72    106.03 o 
   0  10  12       90.89        0.00    108.63 o 
   2  10  12       54.21       63.79    110.53 o 
   4  10  12       84.92       10.52    106.12 o 
   6  10  12       52.58      155.29     68.57 o 
   8  10  12       11.05      114.58     72.38 o 
 -23  11  12       34.60       95.62    224.87 o 
 -21  11  12      150.39      143.14    104.53 o 
 -19  11  12       84.83      267.22    143.87 o 
 -17  11  12        6.59        5.58    114.50 o 
 -15  11  12        3.43      168.01    118.06 o 
 -13  11  12      113.67      129.82    116.09 o 
 -11  11  12      393.44      222.29    146.79 o 
  -9  11  12        7.36       72.45    113.40 o 
  -7  11  12        3.57      143.29    129.79 o 
  -5  11  12      390.51      563.73    157.88 o 
  -3  11  12      138.24      348.24    174.67 o 
  -1  11  12      280.66      259.22    141.04 o 
   1  11  12      162.76      182.08    233.74 o 
   3  11  12       33.83        0.00    137.41 o 
   5  11  12      128.36      253.27     76.26 o 
 -18  12  12       44.47      179.31    138.46 o 
 -16  12  12       42.62        0.00    103.34 o 
 -14  12  12       23.04      320.44    154.64 o 
 -12  12  12       72.39       25.08    122.71 o 
 -10  12  12       17.15       73.63    126.76 o 
  -8  12  12        0.21      115.99    117.07 o 
  -6  12  12        0.06        0.00    121.97 o 
  -4  12  12      292.24       68.26    128.59 o 
  -2  12  12       28.41        2.99    136.33 o 
   0  12  12        1.46      126.96    170.87 o 
   2  12  12        0.97        0.00    142.73 o 
  -9  13  12        0.16       17.44    125.04 o 
  -7  13  12      181.04       44.72    143.39 o 
 -35   1  13       54.62      180.42     70.53 o 
 -33   1  13       18.35       20.65     58.11 o 
 -31   1  13      560.24      410.44     79.75 o 
 -29   1  13     3580.66     3376.93    180.90 o 
 -27   1  13        3.54       55.02     48.73 o 
 -25   1  13     2095.04     2023.47    128.73 o 
 -23   1  13     1114.49     1166.33     95.96 o 
 -21   1  13      636.24      628.93     63.20 o 
 -19   1  13      603.57      533.86     59.16 o 
 -17   1  13      139.49       78.21     29.83 o 
 -15   1  13     1005.13     1076.89     65.56 o 
 -13   1  13    10015.91     9883.33    206.15 o 
 -11   1  13       34.40       25.64     26.10 o 
  -9   1  13      389.38      424.48     43.71 o 
  -7   1  13        0.82        0.00     24.30 o 
  -5   1  13     8078.45     7649.07    202.18 o 
  -3   1  13      737.25      680.62     66.72 o 
  -1   1  13     4556.44     4521.32    184.17 o 
   1   1  13       28.78        0.00     36.53 o 
   3   1  13      857.58      736.54     94.89 o 
   5   1  13       48.75       29.52     42.70 o 
   7   1  13      174.44      223.14     93.02 o 
   9   1  13      267.24      346.27    146.28 o 
  11   1  13       22.64        2.04     92.67 o 
  13   1  13        2.76      108.49    111.65 o 
  15   1  13        1.54      168.26    128.88 o 
  17   1  13      337.05      350.83    157.71 o 
 -34   2  13      137.87      134.90     70.45 o 
 -32   2  13      310.95      273.36     74.58 o 
 -30   2  13       27.29        0.00     51.30 o 
 -28   2  13      232.05      183.11     57.30 o 
 -26   2  13      719.55      722.42     82.99 o 
 -24   2  13      248.39      311.12     59.51 o 
 -22   2  13     2186.70     1931.32    116.27 o 
 -20   2  13     6959.14     5850.02    166.14 o 
 -18   2  13      101.19      147.44     39.93 o 
 -16   2  13     1459.09     1533.77     90.17 o 
 -14   2  13    12388.51    11625.00    205.03 o 
 -12   2  13      125.17      113.17     29.38 o 
 -10   2  13     1303.32     1502.96     78.79 o 
  -8   2  13      328.07      355.93     44.40 o 
  -6   2  13      123.92      138.35     31.15 o 
  -4   2  13     2010.83     2115.64    116.06 o 
  -2   2  13     4497.68     4549.65    196.60 o 
   0   2  13       23.10       92.96     45.84 o 
   2   2  13      738.27      774.50    100.28 o 
   4   2  13     1264.61     1336.82    136.75 o 
   6   2  13       77.89       63.17     49.69 o 
   8   2  13       33.65      100.59     49.57 o 
  10   2  13      100.24      171.74    107.17 o 
  12   2  13       19.51      108.86     96.37 o 
  14   2  13      248.92      302.39    149.07 o 
  16   2  13        3.48        0.00    139.94 o 
 -33   3  13      108.18      258.36     79.99 o 
 -31   3  13      355.80      394.84     89.80 o 
 -29   3  13      129.16        7.09     89.44 o 
 -27   3  13      496.19      337.60     76.43 o 
 -25   3  13      291.32      365.87     72.30 o 
 -23   3  13      201.54      231.47     65.80 o 
 -21   3  13     8426.09     7190.45    194.58 o 
 -19   3  13     5408.88     5052.82    154.18 o 
 -17   3  13     3694.35     3212.67    125.09 o 
 -15   3  13      683.13      702.10     71.75 o 
 -13   3  13        1.47       29.31     23.65 o 
 -11   3  13        7.07       42.83     23.20 o 
  -9   3  13     7581.70     7417.54    184.58 o 
  -7   3  13      971.72     1064.02     83.79 o 
  -5   3  13     1500.28     1484.31     92.92 o 
  -3   3  13     7796.19     7286.26    313.18 o 
  -1   3  13     2142.82     2176.57    161.78 o 
   1   3  13     4187.67     3602.97    223.48 o 
   3   3  13      400.59      285.63    115.52 o 
   5   3  13      159.03      261.20     73.42 o 
   7   3  13      296.81      294.46     62.99 o 
   9   3  13      836.24      763.79    107.65 o 
  11   3  13       97.00      133.17     98.37 o 
  13   3  13       83.20        0.00    103.04 o 
  15   3  13      551.16      795.79    191.26 o 
 -34   4  13       92.98      217.01    142.53 o 
 -32   4  13      295.83      319.82     98.45 o 
 -30   4  13       95.19      165.47     72.64 o 
 -28   4  13      177.23      142.70     88.61 o 
 -26   4  13       35.25       31.83     55.28 o 
 -24   4  13      313.40      287.77     64.47 o 
 -22   4  13      670.61      595.25     74.48 o 
 -20   4  13      319.92      459.35     69.29 o 
 -18   4  13       18.17       26.01     36.66 o 
 -16   4  13     1198.63     1104.92     80.23 o 
 -14   4  13     1519.13     1612.37     91.80 o 
 -12   4  13      987.49     1058.18     76.53 o 
 -10   4  13       31.34       35.87     26.15 o 
  -8   4  13      416.07      582.64     65.21 o 
  -6   4  13      168.34      101.85     48.86 o 
  -4   4  13      103.18      157.24     50.68 o 
  -2   4  13       23.60        0.00     46.11 o 
   0   4  13     1845.28     1569.83    142.65 o 
   2   4  13     1943.35     1767.47    161.12 o 
   4   4  13     1382.80     1349.29    148.71 o 
   6   4  13      241.20      197.91     76.50 o 
   8   4  13      362.54      244.68     60.37 o 
  10   4  13     1339.78     1230.43    129.60 o 
  12   4  13       79.58      103.21     69.95 o 
  14   4  13        0.03       83.65    121.64 o 
  16   4  13       19.03        0.00    132.01 o 
 -33   5  13       26.37       73.19     81.61 o 
 -31   5  13      303.70      322.44     90.97 o 
 -29   5  13        7.59       27.97     65.01 o 
 -27   5  13       91.38      260.14     75.46 o 
 -25   5  13      381.73      365.88     75.78 o 
 -23   5  13      914.33      888.94    120.89 o 
 -21   5  13      428.47      431.00     66.02 o 
 -19   5  13     1406.00     1368.13    100.82 o 
 -17   5  13       40.97      100.02     44.02 o 
 -15   5  13      621.61      571.19     64.48 o 
 -13   5  13      767.76      909.64     76.51 o 
 -11   5  13      264.53      292.94     45.16 o 
  -9   5  13      494.80      581.01     84.60 o 
  -7   5  13     3598.63     3367.28    181.45 o 
  -5   5  13       11.22       71.56     51.40 o 
  -3   5  13     2116.04     2168.46    167.99 o 
  -1   5  13      130.22       69.71     58.97 o 
   1   5  13      896.00      913.89    191.03 o 
   3   5  13      966.52      828.36    116.68 o 
   5   5  13       46.61       56.52     65.67 o 
   7   5  13      433.11      427.80     69.42 o 
   9   5  13       96.70      132.99     56.84 o 
  11   5  13       27.02      104.59     62.20 o 
  13   5  13        3.30        0.00     69.55 o 
  15   5  13        1.46      193.82    135.74 o 
 -32   6  13      283.48      456.19     98.16 o 
 -30   6  13      132.98      110.96     79.41 o 
 -28   6  13       56.58       68.14     71.17 o 
 -26   6  13      613.45      554.75     91.21 o 
 -24   6  13       43.15       58.75     56.85 o 
 -22   6  13     2085.17     2181.79    134.86 o 
 -20   6  13     1082.68     1099.31    119.28 o 
 -18   6  13      342.20      470.83     65.06 o 
 -16   6  13      585.44      615.02     71.21 o 
 -14   6  13     4305.74     4298.81    169.27 o 
 -12   6  13       14.79       34.85     34.18 o 
 -10   6  13      930.95      889.26    148.91 o 
  -8   6  13      189.04      193.94     72.27 o 
  -6   6  13       20.23       79.99     56.43 o 
  -4   6  13     1686.60     1971.26    168.18 o 
  -2   6  13      397.65      624.60    103.94 o 
   0   6  13     1292.24     1172.66    181.80 o 
   2   6  13       17.14       41.65     61.51 o 
   4   6  13       75.93       66.26    114.57 o 
   6   6  13     1244.10     1219.70    145.20 o 
   8   6  13      220.19      101.64     60.31 o 
  10   6  13        3.10       56.31     55.08 o 
  12   6  13       52.30      114.26     72.05 o 
  14   6  13       54.35      286.07     91.12 o 
 -31   7  13      218.97      407.64     98.71 o 
 -29   7  13      179.96      166.97     76.28 o 
 -27   7  13        9.76       82.66     72.71 o 
 -25   7  13     1428.43     1510.01    137.74 o 
 -23   7  13      854.00      909.19    102.13 o 
 -21   7  13       71.26       78.75     53.51 o 
 -19   7  13      974.05     1011.72    102.40 o 
 -17   7  13       13.45       98.42     52.99 o 
 -15   7  13     5124.63     4698.13    189.42 o 
 -13   7  13     1456.45     1617.02    149.94 o 
 -11   7  13      165.50      243.73    145.77 o 
  -9   7  13      209.70      297.72    108.51 o 
  -7   7  13      345.37      434.11    132.08 o 
  -5   7  13     2494.39     2704.75    197.49 o 
  -3   7  13      114.85      145.84     63.65 o 
  -1   7  13      577.97      638.49    112.08 o 
   1   7  13     3627.57     3342.95    241.13 o 
   3   7  13     1936.81     2071.76    197.08 o 
   5   7  13       41.18      118.55     74.07 o 
   7   7  13      408.51      492.19     80.11 o 
   9   7  13      385.21      298.77     72.61 o 
  11   7  13       36.42        0.00     58.77 o 
  13   7  13        7.87       44.37    107.29 o 
 -28   8  13      238.55      166.66     78.61 o 
 -26   8  13      779.22      901.04    156.91 o 
 -24   8  13      272.68      394.26    104.65 o 
 -22   8  13       41.09      180.01     66.42 o 
 -20   8  13        2.47       25.76     55.12 o 
 -18   8  13      204.08      116.85     59.46 o 
 -16   8  13       27.45        0.00     66.75 o 
 -14   8  13     1503.39     1539.12    213.68 o 
 -12   8  13       94.14      111.25     90.95 o 
 -10   8  13      357.59      199.22    119.66 o 
  -8   8  13     1483.65     1851.70    352.39 o 
  -6   8  13      892.58      967.38    169.00 o 
  -4   8  13     1504.64     1775.34    229.34 o 
  -2   8  13       67.01      118.72     74.18 o 
   0   8  13      215.91      180.36     85.46 o 
   2   8  13     1084.16     1188.62    176.55 o 
   4   8  13       80.06       65.26     82.96 o 
   6   8  13       84.88       34.71     88.14 o 
   8   8  13      171.33      280.45     69.66 o 
  10   8  13       12.07        8.40     62.45 o 
 -27   9  13        4.17      102.98     90.77 o 
 -25   9  13       91.83      344.94     97.19 o 
 -23   9  13        3.99       98.47     73.91 o 
 -21   9  13      214.08      279.47     94.65 o 
 -19   9  13       19.63        0.00    100.22 o 
 -17   9  13       26.27       51.57     83.86 o 
 -15   9  13       69.75        0.00     91.12 o 
 -13   9  13        7.27        0.00     93.87 o 
 -11   9  13        2.02      100.15     94.11 o 
  -9   9  13       17.93       80.08     99.04 o 
  -7   9  13       22.92      155.44    114.41 o 
  -5   9  13     1527.02     1608.24    230.87 o 
  -3   9  13      407.80      397.07    138.15 o 
  -1   9  13       17.77      149.25    108.14 o 
   1   9  13      236.66      277.39    125.00 o 
   3   9  13        4.80        0.69    113.58 o 
   5   9  13        1.75      194.94    123.82 o 
   7   9  13       19.40        0.00     84.31 o 
   9   9  13       10.15      192.13     73.58 o 
 -24  10  13       21.91       65.32     76.51 o 
 -22  10  13        1.71        0.00    107.12 o 
 -20  10  13        1.75      128.94     90.50 o 
 -18  10  13       35.29        0.00     99.98 o 
 -16  10  13      390.68      224.03    289.52 o 
 -14  10  13        8.86        0.00    103.28 o 
 -12  10  13      306.13      273.21    133.43 o 
 -10  10  13      653.81      795.29    195.97 o 
  -8  10  13       22.46        0.00    101.59 o 
  -6  10  13       61.88        0.00    106.52 o 
  -4  10  13      155.03      123.89    110.25 o 
  -2  10  13       46.21      150.50    110.79 o 
   0  10  13       42.54       11.76    106.82 o 
   2  10  13       23.61       95.90    122.61 o 
   4  10  13       53.42      177.38    121.52 o 
   6  10  13      115.93      136.06    105.48 o 
 -21  11  13      111.39      129.83    159.46 o 
 -19  11  13        3.44        0.00    113.17 o 
 -17  11  13       19.43        0.00    152.62 o 
 -15  11  13        4.43       38.18    121.69 o 
 -13  11  13       76.30      137.15    129.96 o 
 -11  11  13       20.76      180.72    130.08 o 
  -9  11  13       10.85        0.00    115.09 o 
  -7  11  13       68.76       42.30    119.73 o 
  -5  11  13        6.40       18.29    122.02 o 
  -3  11  13      109.11      216.18    155.66 o 
  -1  11  13       54.69       70.96    164.02 o 
   1  11  13        7.14        0.00    106.48 o 
   3  11  13       78.71      191.99    134.01 o 
 -18  12  13       87.65      267.50    150.79 o 
 -16  12  13       85.16       82.78    123.58 o 
 -14  12  13       23.94       18.44    116.82 o 
 -12  12  13       31.73      153.58    129.72 o 
 -10  12  13      290.20      335.08    147.41 o 
  -8  12  13      203.83      344.70    152.27 o 
  -6  12  13       65.43      232.47    160.25 o 
  -4  12  13      100.77       42.59    121.59 o 
  -2  12  13        0.16      181.25    142.39 o 
   0  12  13       55.34      194.33    148.52 o 
 -34   0  14      762.88     1010.07    165.57 o 
 -32   0  14      781.85      748.16    192.70 o 
 -30   0  14      671.67      656.83    166.42 o 
 -28   0  14        0.58       42.01     67.49 o 
 -26   0  14     2713.59     2709.80    214.89 o 
 -24   0  14     2272.67     1915.83    206.22 o 
 -22   0  14     2226.34     2085.21    177.56 o 
 -20   0  14       70.26       43.94     53.16 o 
 -18   0  14     1114.50     1028.95    135.93 o 
 -16   0  14      897.31      863.95     99.66 o 
 -14   0  14    18295.97    16327.30    402.37 o 
 -12   0  14     5687.84     5191.43    192.51 o 
 -10   0  14     3981.57     3538.03    162.66 o 
  -8   0  14     3832.04     3485.53    175.30 o 
  -6   0  14      106.03       83.27     51.65 o 
  -4   0  14     4446.38     4548.33    218.79 o 
  -2   0  14     1170.92     1061.74    121.12 o 
   0   0  14       16.74       29.98     47.37 o 
   2   0  14       37.89      196.22    107.49 o 
   4   0  14      361.45      242.87    125.24 o 
   6   0  14      487.50      473.06    176.45 o 
   8   0  14      303.38      189.12    166.31 o 
  10   0  14       38.82      104.96    141.46 o 
  12   0  14       82.54       39.04    157.69 o 
  14   0  14      155.76      572.44    230.19 o 
  16   0  14       45.77      282.42    209.91 o 
 -35   1  14       95.65      152.11     75.65 o 
 -33   1  14      419.51      327.26     81.21 o 
 -31   1  14      367.52      305.32     70.56 o 
 -29   1  14      659.43      717.85     88.13 o 
 -27   1  14        2.62       24.27     48.66 o 
 -25   1  14      464.36      289.25     57.66 o 
 -23   1  14       26.53        5.98     41.64 o 
 -21   1  14      212.20      131.33     44.40 o 
 -19   1  14      196.70      228.05     47.93 o 
 -17   1  14      700.70      722.68     70.12 o 
 -15   1  14    11655.70    10584.45    215.04 o 
 -13   1  14      366.90      380.35     47.38 o 
 -11   1  14      563.16      568.41     63.79 o 
  -9   1  14       52.90       65.76     28.05 o 
  -7   1  14      460.70      491.44     60.75 o 
  -5   1  14      260.82      232.06     43.83 o 
  -3   1  14      221.13      263.71     43.25 o 
  -1   1  14      858.10      890.01    101.62 o 
   1   1  14      253.05      295.16     64.32 o 
   3   1  14      655.64      825.71    103.37 o 
   5   1  14      586.52      448.63    114.20 o 
   7   1  14     1626.64     1676.89    317.66 o 
   9   1  14       25.52      140.21     92.78 o 
  11   1  14       78.82        0.00    107.94 o 
  13   1  14        0.74       46.05    130.81 o 
  15   1  14        3.48        0.00    125.30 o 
 -34   2  14       39.63        0.00     67.33 o 
 -32   2  14        1.41       47.64     59.72 o 
 -30   2  14      292.86      301.68     76.90 o 
 -28   2  14       15.85        0.00     53.30 o 
 -26   2  14      176.83      280.84     69.22 o 
 -24   2  14       72.05       89.33     54.10 o 
 -22   2  14      430.31      431.92     62.70 o 
 -20   2  14       13.98       57.97     36.62 o 
 -18   2  14     2074.93     2020.60    109.28 o 
 -16   2  14      242.55      239.98     42.03 o 
 -14   2  14       65.79      104.05     30.07 o 
 -12   2  14     1627.51     1592.63     92.02 o 
 -10   2  14     1230.59     1443.66     85.86 o 
  -8   2  14     1086.10     1067.21     74.08 o 
  -6   2  14     2544.37     2628.20    100.81 o 
  -4   2  14      341.01      256.41     59.05 o 
  -2   2  14      510.06      533.10     84.32 o 
   0   2  14     1671.88     1667.48    142.51 o 
   2   2  14      315.31      307.33     70.14 o 
   4   2  14        4.05       18.57     58.27 o 
   6   2  14     1975.51     2190.66    150.41 o 
   8   2  14        1.14        0.00     64.47 o 
  10   2  14       41.74       57.09    191.91 o 
  12   2  14        1.67      256.17    125.46 o 
  14   2  14       38.89      294.46    135.16 o 
 -35   3  14      334.57      625.50    117.92 o 
 -33   3  14      216.69      219.25     86.21 o 
 -31   3  14       48.65       10.06     68.03 o 
 -29   3  14      154.14      263.13     79.77 o 
 -27   3  14     3920.60     3490.07    193.74 o 
 -25   3  14      158.46      180.24     55.60 o 
 -23   3  14      286.52      213.88     54.81 o 
 -21   3  14      317.17      302.68     58.95 o 
 -19   3  14     4008.32     3750.77    148.49 o 
 -17   3  14      642.64      707.39    110.96 o 
 -15   3  14      138.79      120.24     34.95 o 
 -13   3  14      321.47      302.64     39.80 o 
 -11   3  14       21.14       18.86     28.95 o 
  -9   3  14      164.69      163.85     45.89 o 
  -7   3  14       22.19       50.59     33.11 o 
  -5   3  14      414.91      355.91     64.65 o 
  -3   3  14     4467.21     3807.44    206.78 o 
  -1   3  14       19.83        0.00     41.86 o 
   1   3  14     3144.76     3493.36    215.09 o 
   3   3  14      179.41      241.06     70.34 o 
   5   3  14      105.04       46.63     60.23 o 
   7   3  14      369.69      271.85     70.83 o 
   9   3  14      381.50       85.34    225.38 o 
  11   3  14      135.17      280.12    130.88 o 
  13   3  14      171.13      520.08    160.42 o 
  15   3  14        1.11      140.71    137.29 o 
 -34   4  14       96.48      142.61     86.08 o 
 -32   4  14        5.14        7.57     78.90 o 
 -30   4  14       21.90       49.31     65.22 o 
 -28   4  14      890.03      877.04    107.35 o 
 -26   4  14      287.28      312.54     67.96 o 
 -24   4  14     4752.01     4514.49    179.84 o 
 -22   4  14      144.50      177.26     53.33 o 
 -20   4  14     2245.97     2373.73    141.51 o 
 -18   4  14      278.93      291.28     54.38 o 
 -16   4  14      556.07      748.20     67.31 o 
 -14   4  14        7.58        2.70     28.61 o 
 -12   4  14      235.12      243.10     47.07 o 
 -10   4  14       10.58       22.63     30.41 o 
  -8   4  14      563.35      516.64     82.12 o 
  -6   4  14       18.44       23.09     42.64 o 
  -4   4  14     1600.05     1445.35    169.75 o 
  -2   4  14      709.28      847.11    111.56 o 
   0   4  14     4596.71     4227.09    207.99 o 
   2   4  14     1394.64     1523.69    167.57 o 
   4   4  14       18.22       27.80     57.89 o 
   6   4  14        4.43       77.24     66.16 o 
   8   4  14      411.92      484.88     88.36 o 
  10   4  14      109.06      113.18     65.92 o 
  12   4  14       56.62        0.00    100.91 o 
  14   4  14      241.45      200.42    146.62 o 
 -33   5  14       13.59       55.29     76.03 o 
 -31   5  14      354.83      434.79     94.46 o 
 -29   5  14      177.21        0.91     65.35 o 
 -27   5  14       20.75       63.02     61.22 o 
 -25   5  14     2791.45     3127.68    180.76 o 
 -23   5  14      212.86      197.82     57.71 o 
 -21   5  14     1483.56     1456.83    108.61 o 
 -19   5  14     1708.59     1725.28    111.20 o 
 -17   5  14     2283.39     2211.95    119.67 o 
 -15   5  14     2428.55     2624.45    131.16 o 
 -13   5  14       46.23       47.01     35.07 o 
 -11   5  14       27.11       60.07     49.10 o 
  -9   5  14      620.33      683.66     90.99 o 
  -7   5  14      152.38      217.04     62.17 o 
  -5   5  14      211.31      253.06     64.30 o 
  -3   5  14       22.72        5.65     48.37 o 
  -1   5  14      216.20      272.91    128.92 o 
   1   5  14       40.79       65.68     64.59 o 
   3   5  14     1819.67     1911.83    265.83 o 
   5   5  14      175.91      272.99     92.15 o 
   7   5  14       22.67        0.00     45.47 o 
   9   5  14      225.36      197.18     72.17 o 
  11   5  14       24.80        0.00     62.90 o 
  13   5  14        0.01       90.72    124.83 o 
 -32   6  14      152.59      168.82     79.98 o 
 -30   6  14       25.29       28.48     71.84 o 
 -28   6  14      149.69      145.05     71.96 o 
 -26   6  14      369.35      388.47     75.47 o 
 -24   6  14      171.64      275.63     66.97 o 
 -22   6  14       27.31       92.16     47.87 o 
 -20   6  14      195.42      227.79     57.78 o 
 -18   6  14     2082.65     2263.37    137.74 o 
 -16   6  14      176.82      241.57     57.14 o 
 -14   6  14      609.39      700.47     92.05 o 
 -12   6  14        0.06        0.00     57.36 o 
 -10   6  14      553.28      675.42    210.93 o 
  -8   6  14      155.07      133.95     83.36 o 
  -6   6  14        3.39       29.08     56.95 o 
  -4   6  14      266.82      244.39     72.55 o 
  -2   6  14      617.19      564.71     97.96 o 
   0   6  14     2066.44     2163.24    187.20 o 
   2   6  14      275.58      184.25     79.72 o 
   4   6  14      881.63      885.95    130.63 o 
   6   6  14      625.27      264.66    180.46 o 
   8   6  14      228.00      232.25     61.60 o 
  10   6  14       34.44        0.65     63.06 o 
  12   6  14       42.73      140.61     72.18 o 
 -31   7  14        5.32       28.60     77.76 o 
 -29   7  14      191.05      285.29     88.95 o 
 -27   7  14       14.35       64.67     67.52 o 
 -25   7  14        7.12        1.39     52.90 o 
 -23   7  14        6.65       82.42     53.55 o 
 -21   7  14      513.41      496.77     81.66 o 
 -19   7  14      230.18      293.78     70.35 o 
 -17   7  14        9.37       51.52     51.28 o 
 -15   7  14       98.15      198.95     84.30 o 
 -13   7  14        2.25        0.00     86.96 o 
 -11   7  14       29.84      156.26     86.52 o 
  -9   7  14        2.46       22.30     76.87 o 
  -7   7  14       33.48      125.91     91.48 o 
  -5   7  14     3144.99     2877.52    264.69 o 
  -3   7  14      167.68      122.27     71.73 o 
  -1   7  14       20.85       53.92     70.88 o 
   1   7  14      822.65      646.16    125.41 o 
   3   7  14      340.98      222.49     82.50 o 
   5   7  14      159.22      153.21     86.02 o 
   7   7  14      175.50      323.32     73.92 o 
   9   7  14      119.84       67.75     59.92 o 
  11   7  14        0.50        0.00     71.41 o 
 -28   8  14       28.69       61.11     86.22 o 
 -26   8  14        9.01       16.06     69.72 o 
 -24   8  14      404.03      473.38     91.55 o 
 -22   8  14      133.26      222.99     72.86 o 
 -20   8  14        4.61       16.82     57.55 o 
 -18   8  14      171.16      197.26     84.16 o 
 -16   8  14     1065.94     1076.35    210.42 o 
 -14   8  14      126.96      273.03    214.98 o 
 -12   8  14      557.74      593.73    260.61 o 
 -10   8  14      930.10      817.68    265.68 o 
  -8   8  14     1215.89     1095.10    186.25 o 
  -6   8  14      943.27     1014.35    299.91 o 
  -4   8  14      180.23      257.34    110.11 o 
  -2   8  14        6.87      163.96     85.27 o 
   0   8  14        6.72        0.00     68.79 o 
   2   8  14      783.97      715.12    129.97 o 
   4   8  14       45.78       68.06     78.20 o 
   6   8  14        1.40       27.16     52.14 o 
   8   8  14       79.15       80.49     56.20 o 
  10   8  14        5.52       72.60    117.67 o 
 -27   9  14       30.38      128.85     86.16 o 
 -25   9  14       94.99      151.49     83.97 o 
 -23   9  14       33.07       96.99     71.42 o 
 -21   9  14       38.90        0.00     85.52 o 
 -19   9  14       81.24      168.08    107.02 o 
 -17   9  14      170.65      319.99    128.69 o 
 -15   9  14      358.81      534.40    246.67 o 
 -13   9  14       37.05      157.15    103.41 o 
 -11   9  14      193.09      181.04    119.19 o 
  -9   9  14     1170.60     1390.06    224.07 o 
  -7   9  14      160.28      108.01    171.88 o 
  -5   9  14      234.51      270.22    122.83 o 
  -3   9  14       57.88       25.61    110.07 o 
  -1   9  14       82.88        0.00    114.34 o 
   1   9  14       79.40       57.63    104.26 o 
   3   9  14       63.08       25.21     90.64 o 
   5   9  14       62.52       47.63    205.09 o 
   7   9  14        9.15       20.95     72.93 o 
 -24  10  14      154.12      249.22    106.64 o 
 -22  10  14        0.03       49.44     93.65 o 
 -20  10  14       35.47      149.88    109.60 o 
 -18  10  14      150.85      195.83    122.49 o 
 -16  10  14      552.20      671.27    166.09 o 
 -14  10  14      102.22      195.50    124.08 o 
 -12  10  14        0.04        0.00    122.19 o 
 -10  10  14       99.11        0.58    107.30 o 
  -8  10  14       63.91      103.09    119.58 o 
  -6  10  14        0.13        0.00    108.15 o 
  -4  10  14      982.29     1376.73    233.15 o 
  -2  10  14      163.93      146.32    114.92 o 
   0  10  14        7.44        0.00     89.69 o 
   2  10  14       12.63       58.51    118.82 o 
   4  10  14        3.63      239.89    133.11 o 
 -21  11  14        6.10      271.99    187.09 o 
 -19  11  14       55.10        0.12    109.00 o 
 -17  11  14       55.59       63.04    216.50 o 
 -15  11  14      375.36      674.29    180.43 o 
 -13  11  14       54.44       91.66    116.23 o 
 -11  11  14       13.80      151.71    130.55 o 
  -9  11  14        1.83        0.00    116.63 o 
  -7  11  14      174.90      174.79    138.23 o 
  -5  11  14      236.56      223.89    163.77 o 
  -3  11  14        0.40        0.00    256.56 o 
  -1  11  14        0.00       65.52    116.71 o 
   1  11  14       35.60        0.00    127.94 o 
 -16  12  14       64.60       27.80    131.31 o 
 -14  12  14       32.49       79.27    143.00 o 
 -12  12  14       11.60      162.86    144.85 o 
 -10  12  14        0.86       82.15    142.62 o 
  -8  12  14       16.06        0.00    206.11 o 
  -6  12  14      246.44      726.15    189.32 o 
  -4  12  14       74.10        0.00    123.74 o 
 -35   1  15      258.30      233.12     81.03 o 
 -33   1  15       39.88      146.17     67.17 o 
 -31   1  15       22.63       48.32     59.05 o 
 -29   1  15       19.92       50.17     55.40 o 
 -27   1  15      399.42      364.86     70.94 o 
 -25   1  15       23.98        0.00     49.68 o 
 -23   1  15       42.67      110.26     53.77 o 
 -21   1  15      278.15      331.78     55.81 o 
 -19   1  15     4591.75     4210.46    146.40 o 
 -17   1  15      510.64      587.18     88.48 o 
 -15   1  15     2074.84     2014.33    101.15 o 
 -13   1  15       15.93       27.68     27.08 o 
 -11   1  15     1104.65     1149.21     80.99 o 
  -9   1  15     1069.21     1195.03     81.88 o 
  -7   1  15     1469.68     1440.27    203.47 o 
  -5   1  15        0.05       60.03     34.02 o 
  -3   1  15       28.14       38.77     39.58 o 
  -1   1  15      429.11      387.75     71.67 o 
   1   1  15      151.00      118.98     94.61 o 
   3   1  15      251.07      181.69    146.53 o 
   5   1  15      503.43      675.66    140.33 o 
   7   1  15      289.29      354.60    162.50 o 
   9   1  15       56.84      340.50    134.63 o 
  11   1  15       37.91      319.00    134.43 o 
  13   1  15        0.27       45.38    117.82 o 
 -34   2  15      148.37      112.97     85.03 o 
 -32   2  15      330.44      361.17     93.71 o 
 -30   2  15      114.82      145.28     78.72 o 
 -28   2  15      597.13      615.17    110.21 o 
 -26   2  15      851.59      656.99     89.20 o 
 -24   2  15     3776.50     3565.87    181.18 o 
 -22   2  15     1964.69     1923.97    118.55 o 
 -20   2  15      257.08      323.81     57.16 o 
 -18   2  15      872.46      814.08     73.37 o 
 -16   2  15      250.74      293.50     45.75 o 
 -14   2  15     3305.30     3031.57    115.60 o 
 -12   2  15     1966.87     1953.04     96.20 o 
 -10   2  15       33.81       46.42     31.03 o 
  -8   2  15      789.19      731.69     63.23 o 
  -6   2  15      219.65      179.60     44.54 o 
  -4   2  15     1865.70     1753.54    141.87 o 
  -2   2  15      749.31      711.83     95.97 o 
   0   2  15      650.62      608.92    129.30 o 
   2   2  15     2680.22     2900.38    215.80 o 
   4   2  15      913.01      900.30    140.59 o 
   6   2  15       37.56      188.27    105.76 o 
   8   2  15      334.30      489.19    145.76 o 
  10   2  15       30.33      122.21    121.60 o 
  12   2  15       40.28        5.58    119.92 o 
  14   2  15        0.00      178.60    134.98 o 
 -35   3  15       63.91      119.62     86.23 o 
 -33   3  15       12.16       23.93     73.34 o 
 -31   3  15      181.38      209.97     87.67 o 
 -29   3  15        9.23        0.00     53.82 o 
 -27   3  15     1961.64     2252.21    161.00 o 
 -25   3  15       14.28       22.40     47.48 o 
 -23   3  15      160.30      210.07     53.64 o 
 -21   3  15     2055.56     2174.42    172.10 o 
 -19   3  15       25.00       21.81     39.77 o 
 -17   3  15     2958.36     2761.67    138.16 o 
 -15   3  15       19.93       85.16     36.88 o 
 -13   3  15      614.86      678.80     66.99 o 
 -11   3  15        2.38        0.00     28.65 o 
  -9   3  15     1792.40     1724.19     93.27 o 
  -7   3  15     1122.24     1138.94    112.97 o 
  -5   3  15     1111.59     1124.36    118.13 o 
  -3   3  15      232.71      193.09     60.76 o 
  -1   3  15       98.51       19.72     51.84 o 
   1   3  15     1999.77     1962.93    173.03 o 
   3   3  15     2775.74     2647.77    203.17 o 
   5   3  15        2.16        0.00     77.68 o 
   7   3  15      100.03       95.20    109.77 o 
   9   3  15       98.92       60.63    102.29 o 
  11   3  15        1.20        3.96    122.70 o 
  13   3  15       17.73       55.07    128.81 o 
 -34   4  15       21.92      104.39     97.86 o 
 -32   4  15        5.83       56.73     72.79 o 
 -30   4  15     1867.44     1845.11    175.89 o 
 -28   4  15       16.31       26.96     76.74 o 
 -26   4  15       30.28       42.78     51.21 o 
 -24   4  15      293.01      199.55     57.36 o 
 -22   4  15     1146.29     1065.88    107.09 o 
 -20   4  15     6753.57     6614.31    206.87 o 
 -18   4  15     1216.42     1009.93     83.89 o 
 -16   4  15      986.17      824.03     86.98 o 
 -14   4  15     4654.38     4669.94    150.60 o 
 -12   4  15     1230.44     1699.60    191.89 o 
 -10   4  15       97.05       89.47     49.95 o 
  -8   4  15        0.37       47.52     43.37 o 
  -6   4  15      118.67      171.54     51.46 o 
  -4   4  15       79.37      124.02     56.64 o 
  -2   4  15      725.68      752.62    108.45 o 
   0   4  15      145.11       89.94     63.38 o 
   2   4  15      541.55      423.25     91.99 o 
   4   4  15      276.15      264.51     85.31 o 
   6   4  15      430.96      491.55     82.50 o 
   8   4  15      308.62      266.44     72.47 o 
  10   4  15      194.86      306.88    131.65 o 
  12   4  15        1.64      342.80    137.37 o 
 -33   5  15      166.58       94.77     76.52 o 
 -31   5  15      554.88      724.40    110.85 o 
 -29   5  15       22.14       32.23     63.91 o 
 -27   5  15      544.98      454.16     81.16 o 
 -25   5  15        1.13       12.86     48.40 o 
 -23   5  15     2952.02     3024.10    156.73 o 
 -21   5  15     3019.13     2677.73    185.14 o 
 -19   5  15     1252.82     1508.70    106.06 o 
 -17   5  15      414.42      476.88     63.50 o 
 -15   5  15     1571.32     1558.92    105.34 o 
 -13   5  15      595.65      589.57     64.02 o 
 -11   5  15       86.34      232.60    113.83 o 
  -9   5  15       36.65       26.68     46.59 o 
  -7   5  15      125.95      109.66     55.01 o 
  -5   5  15        0.55       81.73     56.15 o 
  -3   5  15      351.35      362.47     81.11 o 
  -1   5  15      311.95      258.80    104.28 o 
   1   5  15     3460.55     3712.03    244.13 o 
   3   5  15     1204.73     1008.73    134.80 o 
   5   5  15      547.32      843.53    128.91 o 
   7   5  15       90.41      158.70     63.37 o 
   9   5  15      211.10        0.00     75.62 o 
  11   5  15       31.82       68.89    112.18 o 
 -32   6  15      150.57       58.96     80.54 o 
 -30   6  15        6.83       98.35     67.57 o 
 -28   6  15       16.55      138.14     67.35 o 
 -26   6  15      970.74      973.65    101.70 o 
 -24   6  15       13.69       62.19     54.91 o 
 -22   6  15      248.86      205.93     58.01 o 
 -20   6  15       17.51        0.00     44.47 o 
 -18   6  15      163.13      147.06     55.73 o 
 -16   6  15      103.79       85.78     52.10 o 
 -14   6  15      324.24      153.43     89.68 o 
 -12   6  15      313.88      323.13    218.78 o 
 -10   6  15       46.87        0.00     67.91 o 
  -8   6  15       35.52       32.81     66.13 o 
  -6   6  15      262.37      244.50     78.71 o 
  -4   6  15      266.45      269.76    119.51 o 
  -2   6  15      326.56      337.72    106.71 o 
   0   6  15      266.45      348.82     96.34 o 
   2   6  15      182.90      142.86     78.90 o 
   4   6  15     1477.28     1566.31    177.47 o 
   6   6  15      146.21      201.46     60.13 o 
   8   6  15      119.22      182.52     81.75 o 
  10   6  15       84.38      206.83     80.70 o 
 -31   7  15       89.73       91.47     77.02 o 
 -29   7  15      483.93      551.27     91.04 o 
 -27   7  15       41.97      124.59     64.87 o 
 -25   7  15       29.69       29.57     59.78 o 
 -23   7  15      238.99      357.75     80.43 o 
 -21   7  15       22.68       40.18     57.88 o 
 -19   7  15       72.26       88.07     56.40 o 
 -17   7  15       84.60       30.37     74.91 o 
 -15   7  15     1708.86     1654.95    233.23 o 
 -13   7  15      461.06      444.48    121.99 o 
 -11   7  15      328.55      268.79    313.09 o 
  -9   7  15      157.61       46.45     83.15 o 
  -7   7  15       51.12       51.70     90.27 o 
  -5   7  15     1194.63     1257.14    148.41 o 
  -3   7  15        7.41        0.00     59.44 o 
  -1   7  15        4.65        0.00     65.00 o 
   1   7  15      557.02      651.03    119.33 o 
   3   7  15        2.49        6.87     71.57 o 
   5   7  15      376.83      462.85    118.40 o 
   7   7  15      319.52      271.79     65.53 o 
   9   7  15       24.07        4.40     59.66 o 
 -28   8  15       37.19       98.98     83.65 o 
 -26   8  15        0.38      105.00     74.01 o 
 -24   8  15      106.79      206.79     73.74 o 
 -22   8  15        8.91       86.79     64.55 o 
 -20   8  15      735.02      852.68    138.29 o 
 -18   8  15        4.07        9.15     93.80 o 
 -16   8  15      273.27      296.28    122.75 o 
 -14   8  15      726.52      691.17    188.87 o 
 -12   8  15       20.37       91.39     94.60 o 
 -10   8  15     5360.26     5719.44    403.52 o 
  -8   8  15      656.73      697.22    155.01 o 
  -6   8  15      189.25       35.35    121.69 o 
  -4   8  15     1417.42     1875.18    240.67 o 
  -2   8  15      174.88      189.57     89.92 o 
   0   8  15       47.51        0.00     73.03 o 
   2   8  15      254.62      329.30    109.43 o 
   4   8  15      169.18      271.86    102.28 o 
   6   8  15      495.51      489.71     83.51 o 
   8   8  15       24.75       71.81     86.37 o 
 -27   9  15       34.93       35.71     80.71 o 
 -25   9  15        1.28        0.00     75.09 o 
 -23   9  15       97.15      189.75    122.23 o 
 -21   9  15        0.57      171.23     98.50 o 
 -19   9  15        5.40       16.53    276.08 o 
 -17   9  15      132.95      213.58    179.74 o 
 -15   9  15       45.29      176.51    110.73 o 
 -13   9  15      111.07        0.00    103.30 o 
 -11   9  15       24.95      109.38    111.01 o 
  -9   9  15      114.21      122.61    133.60 o 
  -7   9  15       29.12        0.00    168.33 o 
  -5   9  15       84.07      251.49    118.37 o 
  -3   9  15       85.53       29.01    229.18 o 
  -1   9  15       55.42      226.90    127.58 o 
   1   9  15        2.17       46.88     87.52 o 
   3   9  15        1.65       36.83     95.30 o 
   5   9  15        0.02        0.00     81.73 o 
 -24  10  15       14.86      163.03    115.87 o 
 -22  10  15       47.23       19.01    114.48 o 
 -20  10  15      192.96      365.57    154.09 o 
 -18  10  15       52.21        0.00     93.03 o 
 -16  10  15      312.28      427.18    142.98 o 
 -14  10  15        5.89        9.26    118.18 o 
 -12  10  15      369.97      390.50    154.24 o 
 -10  10  15       65.86      142.65    124.38 o 
  -8  10  15       49.46        0.00    183.04 o 
  -6  10  15      289.28      256.74    135.32 o 
  -4  10  15        0.97        0.00    109.20 o 
  -2  10  15       23.27        0.00    147.29 o 
   0  10  15        3.02        0.00    110.87 o 
   2  10  15      230.53      141.26    127.80 o 
 -21  11  15      157.21      571.71    271.26 o 
 -19  11  15       51.18        0.00    123.85 o 
 -17  11  15      336.20      396.52    150.97 o 
 -15  11  15        8.11        0.00    143.74 o 
 -13  11  15       49.58        0.00    235.26 o 
 -11  11  15      104.65      169.65    146.46 o 
  -9  11  15       28.02       93.03    124.74 o 
  -7  11  15        5.69        0.00    116.10 o 
  -5  11  15       77.21        0.00    126.94 o 
  -3  11  15        1.55        0.00    162.25 o 
  -1  11  15      105.06      112.30    225.88 o 
 -14  12  15      169.64      219.25    146.32 o 
 -12  12  15       89.87      263.66    170.38 o 
 -10  12  15      466.78      521.29    177.81 o 
  -8  12  15       51.31        0.00    238.05 o 
 -34   0  16      357.81      486.62    129.69 o 
 -32   0  16      229.04      283.99    104.32 o 
 -30   0  16      286.36      395.95    116.83 o 
 -28   0  16     1142.10     1128.20    153.62 o 
 -26   0  16     2530.10     2884.91    226.75 o 
 -24   0  16     2225.47     2049.78    245.51 o 
 -22   0  16      161.34      310.31    103.80 o 
 -20   0  16      100.51      153.06     84.91 o 
 -18   0  16     8233.30     8013.51    272.19 o 
 -16   0  16     4178.02     4077.35    212.32 o 
 -14   0  16      137.85      189.69     89.86 o 
 -12   0  16      346.85      498.21     78.13 o 
 -10   0  16     1562.75     1560.77    152.82 o 
  -8   0  16       62.72      139.97     64.65 o 
  -6   0  16        6.03        0.00     44.46 o 
  -4   0  16      112.93      151.57     62.80 o 
  -2   0  16     1055.94      776.77    196.73 o 
   0   0  16     2021.46     2079.84    332.61 o 
   2   0  16     4038.97     3482.80    432.50 o 
   4   0  16      823.29      416.78    185.07 o 
   6   0  16     4862.75     5426.25    577.00 o 
   8   0  16      907.48      916.21    280.39 o 
  10   0  16        6.38       82.14    171.88 o 
  12   0  16      141.40       32.96    187.09 o 
 -35   1  16      233.17      324.85    102.52 o 
 -33   1  16      396.10      327.67     75.01 o 
 -31   1  16      298.00      434.85     80.45 o 
 -29   1  16      264.98      368.48     79.99 o 
 -27   1  16     1416.91     1632.80    139.89 o 
 -25   1  16       82.89       78.55     56.14 o 
 -23   1  16     1281.65     1338.23    115.76 o 
 -21   1  16     1850.36     1563.62    118.61 o 
 -19   1  16      346.43      335.85     57.02 o 
 -17   1  16       18.04       36.31     38.53 o 
 -15   1  16      829.06      964.67     73.83 o 
 -13   1  16      551.77      519.80     54.35 o 
 -11   1  16      344.42      328.70     42.80 o 
  -9   1  16       12.65        0.00     33.46 o 
  -7   1  16      143.01      128.78     45.08 o 
  -5   1  16      383.10      304.12     67.55 o 
  -3   1  16      410.86      339.75     69.31 o 
  -1   1  16     5103.77     4775.60    220.14 o 
   1   1  16     2186.56     2187.03    245.58 o 
   3   1  16      380.13      374.66    118.97 o 
   5   1  16     1996.74     2331.51    274.98 o 
   7   1  16        4.35       39.84     92.69 o 
   9   1  16        3.50       70.89    124.23 o 
  11   1  16       27.27      136.39    128.43 o 
  13   1  16       24.70      152.89    144.96 o 
 -34   2  16      244.84      392.24    129.31 o 
 -32   2  16      530.90      403.90     94.45 o 
 -30   2  16        0.55       36.71     64.01 o 
 -28   2  16      257.23      327.59     81.53 o 
 -26   2  16      183.45      114.38     64.22 o 
 -24   2  16     1480.61     1343.85    114.27 o 
 -22   2  16    11866.39    10413.78    245.83 o 
 -20   2  16     4232.75     3957.92    156.64 o 
 -18   2  16      159.59      139.45     44.95 o 
 -16   2  16      589.83      668.98     73.42 o 
 -14   2  16     2612.53     2430.94    119.28 o 
 -12   2  16     3899.93     3520.80    120.92 o 
 -10   2  16       42.77       78.89     35.23 o 
  -8   2  16       29.43       80.82     38.04 o 
  -6   2  16     1054.02     1245.01    157.64 o 
  -4   2  16       99.33      178.91     68.70 o 
  -2   2  16     1069.89      957.35    229.08 o 
   0   2  16       66.85       16.92     52.85 o 
   2   2  16     1317.27     1448.99    152.90 o 
   4   2  16      128.41      175.60    108.43 o 
   6   2  16      221.15      237.42    106.41 o 
   8   2  16       30.96        0.00    104.40 o 
  10   2  16        0.09       69.64    113.19 o 
  12   2  16      172.91      292.42    157.11 o 
 -33   3  16       80.45      117.98     74.19 o 
 -31   3  16      286.83      363.27     88.30 o 
 -29   3  16       70.58       62.58     69.54 o 
 -27   3  16      163.42      149.31     73.44 o 
 -25   3  16       48.73       40.78     49.66 o 
 -23   3  16      255.58      194.46     53.20 o 
 -21   3  16     1750.28     1713.86    113.78 o 
 -19   3  16     7358.74     6707.40    185.63 o 
 -17   3  16     1018.25      817.51    102.81 o 
 -15   3  16     1975.33     2081.77    122.24 o 
 -13   3  16     2040.68     2069.65    129.48 o 
 -11   3  16        3.71        0.00     29.69 o 
  -9   3  16      281.25      314.59     63.16 o 
  -7   3  16     2126.48     2213.33    168.90 o 
  -5   3  16      122.49       83.33     61.50 o 
  -3   3  16     1059.29      966.15    117.98 o 
  -1   3  16       15.68       66.75     55.27 o 
   1   3  16      328.92      426.20     93.53 o 
   3   3  16      148.96      152.19     84.62 o 
   5   3  16      950.75      980.53    187.03 o 
   7   3  16        4.58       84.50    154.39 o 
   9   3  16       69.42      151.04    127.09 o 
  11   3  16       36.98      175.85    118.48 o 
 -34   4  16      127.16      259.78     94.97 o 
 -32   4  16       58.65      194.58     82.29 o 
 -30   4  16        0.20        0.00     80.19 o 
 -28   4  16      190.66      332.11     83.93 o 
 -26   4  16        0.65       45.91     53.56 o 
 -24   4  16      341.50      300.08     63.95 o 
 -22   4  16      191.12      123.43     56.00 o 
 -20   4  16      363.69      347.75     66.55 o 
 -18   4  16      331.01      389.33     59.58 o 
 -16   4  16     1749.78     1870.82    109.16 o 
 -14   4  16      370.00      388.43     55.73 o 
 -12   4  16      162.27       81.95     67.12 o 
 -10   4  16      832.12     1030.12    115.12 o 
  -8   4  16        2.50        0.00     42.42 o 
  -6   4  16      342.44      312.09     76.66 o 
  -4   4  16     1369.81     1370.33    210.74 o 
  -2   4  16      292.98      243.41     70.74 o 
   0   4  16     1019.66     1080.74    182.31 o 
   2   4  16       79.93      157.78     77.81 o 
   4   4  16      505.58      380.31     92.99 o 
   6   4  16        1.56        0.00     81.60 o 
   8   4  16       24.80       41.30    105.07 o 
  10   4  16        3.24       36.23    105.76 o 
 -33   5  16        4.81      171.42     83.63 o 
 -31   5  16        3.97       52.88     79.26 o 
 -29   5  16       12.18       67.14     70.63 o 
 -27   5  16       12.41        0.00     56.36 o 
 -25   5  16      135.92      199.01     61.47 o 
 -23   5  16     1429.73     1406.28    109.17 o 
 -21   5  16     1244.52     1284.62    119.42 o 
 -19   5  16      936.67      913.31     85.30 o 
 -17   5  16      917.16     1062.78    114.96 o 
 -15   5  16      212.98      177.02     66.66 o 
 -13   5  16      145.56      172.26     86.38 o 
 -11   5  16      276.76      199.61     91.58 o 
  -9   5  16      322.74      205.86     87.57 o 
  -7   5  16      637.98      572.87     87.46 o 
  -5   5  16       51.66       58.78     55.07 o 
  -3   5  16        3.62       66.11     61.65 o 
  -1   5  16      311.42      295.47     90.91 o 
   1   5  16      185.95      261.72     88.26 o 
   3   5  16      288.75      141.31     85.08 o 
   5   5  16        2.75       20.88     76.08 o 
   7   5  16       13.55       54.23     59.21 o 
   9   5  16       28.20      216.79    126.84 o 
 -32   6  16      357.67      519.58    105.24 o 
 -30   6  16        0.81       42.14     68.78 o 
 -28   6  16        1.89        0.00     58.54 o 
 -26   6  16      298.18      416.38     90.27 o 
 -24   6  16       84.65      131.98     57.26 o 
 -22   6  16     1003.85     1124.06    100.01 o 
 -20   6  16       61.19      115.86     58.45 o 
 -18   6  16      219.45      259.51     65.68 o 
 -16   6  16      154.77       28.43     86.38 o 
 -14   6  16       12.34        0.00     75.45 o 
 -12   6  16      270.60      172.06     93.30 o 
 -10   6  16        3.79        0.00     82.14 o 
  -8   6  16       37.61      121.05     87.46 o 
  -6   6  16      577.91      658.90    107.61 o 
  -4   6  16      202.20      373.95     89.64 o 
  -2   6  16       10.00      148.00     97.27 o 
   0   6  16        5.36       13.89     69.81 o 
   2   6  16      307.36      427.51    102.64 o 
   4   6  16     2253.94     2294.33    216.05 o 
   6   6  16      119.94      139.11     70.58 o 
   8   6  16       31.14        0.00     65.13 o 
 -31   7  16      858.64      916.37    112.02 o 
 -29   7  16      280.35      396.00     87.38 o 
 -27   7  16       36.48      127.20     66.60 o 
 -25   7  16      364.21      363.03     72.56 o 
 -23   7  16        4.03       31.98     62.17 o 
 -21   7  16      244.95      380.31     77.36 o 
 -19   7  16      174.40      216.26    135.34 o 
 -17   7  16      547.44      386.62    128.50 o 
 -15   7  16       94.93      112.30     93.05 o 
 -13   7  16       86.21      160.92     95.56 o 
 -11   7  16        8.54        0.00     75.15 o 
  -9   7  16      421.48      435.35    126.80 o 
  -7   7  16      324.47      317.49    112.93 o 
  -5   7  16       26.59        0.00     80.16 o 
  -3   7  16        8.92        0.00     62.87 o 
  -1   7  16       20.89        0.00     68.70 o 
   1   7  16      190.86      258.82    103.92 o 
   3   7  16      299.23      342.57    191.53 o 
   5   7  16      326.58      211.45     97.49 o 
   7   7  16      311.36      271.08     73.20 o 
 -28   8  16       26.74      134.40     81.87 o 
 -26   8  16        4.48        0.00     69.40 o 
 -24   8  16       27.77       55.87     81.25 o 
 -22   8  16      531.35      529.34    121.74 o 
 -20   8  16       90.52        0.00     87.96 o 
 -18   8  16      136.36      150.50    106.62 o 
 -16   8  16      140.25      205.80    111.83 o 
 -14   8  16       85.79      131.40    101.36 o 
 -12   8  16     1455.49     1443.23    211.09 o 
 -10   8  16     1384.12     1238.99    227.15 o 
  -8   8  16      110.19      112.92    111.22 o 
  -6   8  16        0.63        0.00     94.61 o 
  -4   8  16      279.50      144.61    329.57 o 
  -2   8  16       23.27       80.73     88.95 o 
   0   8  16        3.45      133.65     87.05 o 
   2   8  16      144.29      121.20     96.56 o 
   4   8  16        0.15        0.00     84.24 o 
   6   8  16        0.22      154.44     68.39 o 
 -27   9  16        3.91       75.81     82.07 o 
 -25   9  16       40.84        0.00    300.14 o 
 -23   9  16        1.72        0.00     93.56 o 
 -21   9  16      102.51       94.36    121.50 o 
 -19   9  16        0.86       55.79    117.33 o 
 -17   9  16      326.34      309.55    251.23 o 
 -15   9  16      541.04      813.93    176.89 o 
 -13   9  16      288.56      145.27    236.78 o 
 -11   9  16      307.53      403.95    276.33 o 
  -9   9  16       84.38      204.35    123.72 o 
  -7   9  16       80.07       77.38    112.35 o 
  -5   9  16      158.52       83.82    121.18 o 
  -3   9  16       19.50       25.72    114.75 o 
  -1   9  16       49.27        0.00    199.01 o 
   1   9  16        0.01        0.00     93.61 o 
   3   9  16       10.34      195.86     98.31 o 
 -24  10  16      131.55      379.23    151.93 o 
 -22  10  16       43.96       61.23    131.57 o 
 -20  10  16        7.61        0.00    211.94 o 
 -18  10  16       35.57      120.79    114.60 o 
 -16  10  16        3.07       40.25    133.10 o 
 -14  10  16      109.41      108.99    134.13 o 
 -12  10  16        1.50       26.35    163.26 o 
 -10  10  16        0.03        0.00    121.03 o 
  -8  10  16        0.05       51.11    119.03 o 
  -6  10  16        0.22        0.00    104.80 o 
  -4  10  16        7.30        0.00    155.41 o 
  -2  10  16      128.26      224.99    143.95 o 
   0  10  16       34.30      145.97    132.28 o 
 -19  11  16       36.86       10.06    128.83 o 
 -17  11  16        7.88      282.10    149.33 o 
 -15  11  16        4.76      120.65    147.89 o 
 -13  11  16        0.18      197.14    148.05 o 
 -11  11  16        1.16        0.00    116.16 o 
  -9  11  16      142.36      529.10    180.32 o 
  -7  11  16      340.43      413.37    180.89 o 
  -5  11  16        0.66        0.00    130.85 o 
  -3  11  16      108.36       77.51    146.84 o 
 -35   1  17        4.57        0.00     74.84 o 
 -33   1  17      391.76      443.49     96.06 o 
 -31   1  17      624.48      617.65    102.12 o 
 -29   1  17      154.18      134.82     74.69 o 
 -27   1  17      652.78      671.60     94.39 o 
 -25   1  17      699.12      701.00     91.04 o 
 -23   1  17      851.30      675.81     86.60 o 
 -21   1  17      283.93      282.28     75.01 o 
 -19   1  17     9401.92     8350.34    229.16 o 
 -17   1  17       25.58       61.66     40.28 o 
 -15   1  17      584.23      523.64     59.15 o 
 -13   1  17       72.64       99.75     35.02 o 
 -11   1  17       47.43       21.53     33.49 o 
  -9   1  17      343.46      305.58     58.77 o 
  -7   1  17     1153.25     1186.36     99.59 o 
  -5   1  17      212.90      281.30     65.27 o 
  -3   1  17     1040.95     1057.18    134.20 o 
  -1   1  17       25.82        0.00     70.16 o 
   1   1  17       22.95       38.20     78.31 o 
   3   1  17      287.39      338.27    116.56 o 
   5   1  17     2739.08     3009.45    318.96 o 
   7   1  17        8.32      123.23    114.45 o 
   9   1  17      153.56      375.76    154.52 o 
  11   1  17       32.43       69.82    137.80 o 
 -34   2  17       44.26      137.84     83.32 o 
 -32   2  17        0.01       28.09     73.37 o 
 -30   2  17      260.08      336.66     85.98 o 
 -28   2  17      136.11      216.95     68.62 o 
 -26   2  17      356.21      211.53     63.66 o 
 -24   2  17       13.64        6.92     47.62 o 
 -22   2  17       66.47      104.48     49.21 o 
 -20   2  17     5307.48     4848.40    162.80 o 
 -18   2  17        3.42       71.87     44.12 o 
 -16   2  17     6362.14     5748.20    179.90 o 
 -14   2  17     6030.24     5675.27    168.79 o 
 -12   2  17     1381.61     1613.47    134.56 o 
 -10   2  17      388.00      544.43     70.12 o 
  -8   2  17       43.58       54.00     50.32 o 
  -6   2  17      140.46       90.13     46.94 o 
  -4   2  17       16.55        0.00     45.40 o 
  -2   2  17       90.61      107.86     61.20 o 
   0   2  17      290.92      284.54     78.34 o 
   2   2  17      727.69      606.85    140.41 o 
   4   2  17     1170.33     1327.99    216.64 o 
   6   2  17       34.50       55.68    103.52 o 
   8   2  17       75.52      207.94    127.29 o 
  10   2  17       29.98       52.66    115.01 o 
 -33   3  17      232.39      356.32     92.68 o 
 -31   3  17       34.58       36.70     67.59 o 
 -29   3  17        0.96        0.00     87.55 o 
 -27   3  17        1.07        0.00     52.98 o 
 -25   3  17      315.03      250.02     68.71 o 
 -23   3  17      826.68      872.66     88.15 o 
 -21   3  17     1154.99     1196.59    116.40 o 
 -19   3  17      939.45      948.18     83.52 o 
 -17   3  17      155.78      235.92     51.19 o 
 -15   3  17     3148.57     3176.50    144.84 o 
 -13   3  17      254.71      333.01     59.84 o 
 -11   3  17      368.69      551.22    131.00 o 
  -9   3  17      110.42      166.93     58.17 o 
  -7   3  17      678.62      904.07    114.33 o 
  -5   3  17        0.79        0.00     47.24 o 
  -3   3  17      140.11      166.58     72.31 o 
  -1   3  17        0.02        0.00     60.18 o 
   1   3  17     1532.94     1305.61    149.07 o 
   3   3  17      234.31      174.20    116.62 o 
   5   3  17       20.56      158.65    101.23 o 
   7   3  17      186.08      311.02    129.97 o 
   9   3  17      122.71      282.21    171.63 o 
 -34   4  17       58.12        0.00     82.79 o 
 -32   4  17      356.92      481.88    106.43 o 
 -30   4  17      465.58      416.90     91.23 o 
 -28   4  17       49.35      100.84     65.76 o 
 -26   4  17      348.11      383.32     71.53 o 
 -24   4  17      187.17      165.58     54.47 o 
 -22   4  17      368.13      263.08     59.78 o 
 -20   4  17      314.41      230.78     62.73 o 
 -18   4  17      165.25      140.62     48.05 o 
 -16   4  17      720.14      668.53     76.42 o 
 -14   4  17      728.92      950.33    153.12 o 
 -12   4  17      649.36      795.12    145.16 o 
 -10   4  17     1181.10     1224.89    127.87 o 
  -8   4  17      275.18      255.02     67.53 o 
  -6   4  17       34.26       22.38     51.95 o 
  -4   4  17        7.15       59.90     52.84 o 
  -2   4  17      590.05      577.18     99.79 o 
   0   4  17      180.51      183.46     79.73 o 
   2   4  17       39.73       39.00     98.96 o 
   4   4  17      105.01      311.42     96.00 o 
   6   4  17       47.01       74.60    103.01 o 
   8   4  17      297.91      349.89    151.86 o 
  10   4  17      189.23        0.00    126.21 o 
 -33   5  17      237.05      295.81    118.27 o 
 -31   5  17        1.31        0.00     70.80 o 
 -29   5  17      161.89      141.05     73.97 o 
 -27   5  17       14.63      101.16     61.69 o 
 -25   5  17       56.33      145.24     59.13 o 
 -23   5  17       56.36       72.15     50.20 o 
 -21   5  17       67.93       99.67     50.04 o 
 -19   5  17      253.81      202.89     59.86 o 
 -17   5  17      606.73      893.12     89.96 o 
 -15   5  17      596.21      478.28    124.86 o 
 -13   5  17       72.05      138.68     81.86 o 
 -11   5  17       12.23       99.35    102.93 o 
  -9   5  17      201.40      132.75     93.55 o 
  -7   5  17       26.55       10.86     56.27 o 
  -5   5  17       28.36       84.52     75.13 o 
  -3   5  17       59.09       24.75     61.45 o 
  -1   5  17       44.16      132.11     75.40 o 
   1   5  17      180.38      172.60     78.57 o 
   3   5  17      245.95       28.43     81.02 o 
   5   5  17        4.20        0.00     90.31 o 
   7   5  17      101.88      261.49    140.35 o 
   9   5  17       71.03      114.62    133.97 o 
 -32   6  17      156.71       76.85     83.19 o 
 -30   6  17      234.74      184.41     80.83 o 
 -28   6  17      455.26      530.39     93.46 o 
 -26   6  17        0.01        0.00     70.07 o 
 -24   6  17        0.12       84.94     57.74 o 
 -22   6  17       61.95       95.44     57.86 o 
 -20   6  17       59.17      175.71     62.10 o 
 -18   6  17      575.07      652.53    213.97 o 
 -16   6  17      187.90       12.94    211.69 o 
 -14   6  17        0.11       12.04     69.35 o 
 -12   6  17      827.69     1403.42    196.48 o 
 -10   6  17     1484.65     1843.78    313.09 o 
  -8   6  17       59.59       35.60     78.31 o 
  -6   6  17       63.09        7.56     60.38 o 
  -4   6  17      309.34      368.45     89.28 o 
  -2   6  17       35.50        7.44     64.61 o 
   0   6  17       13.38      176.12     83.27 o 
   2   6  17       12.19      226.11     92.38 o 
   4   6  17     1292.41     1492.74    182.36 o 
   6   6  17      382.20      437.57     88.77 o 
   8   6  17      446.46      282.10    141.90 o 
 -29   7  17       60.14       42.55     65.23 o 
 -27   7  17       19.96       53.58     63.19 o 
 -25   7  17       43.99        0.00     66.90 o 
 -23   7  17       17.85       75.21     66.41 o 
 -21   7  17       86.51       99.16     85.65 o 
 -19   7  17      703.56      614.48    218.78 o 
 -17   7  17      869.29      904.08    169.94 o 
 -15   7  17      363.82      241.65    111.17 o 
 -13   7  17      105.99       99.81    100.91 o 
 -11   7  17        6.49        0.00    147.55 o 
  -9   7  17       20.87      142.00     92.69 o 
  -7   7  17      184.67       75.58    100.26 o 
  -5   7  17        5.77      131.26    103.80 o 
  -3   7  17       23.68       24.08     85.51 o 
  -1   7  17        0.40        0.00     69.67 o 
   1   7  17      224.52      329.51    105.48 o 
   3   7  17      153.09       95.53     90.70 o 
   5   7  17        4.98        0.00     97.20 o 
 -28   8  17       69.80      180.27     86.59 o 
 -26   8  17       37.69       50.80     76.33 o 
 -24   8  17      147.83      320.82    165.37 o 
 -22   8  17      340.89      287.62    134.25 o 
 -20   8  17      117.37      179.22    119.45 o 
 -18   8  17       11.33        0.00     97.60 o 
 -16   8  17       11.08      132.39    110.22 o 
 -14   8  17      199.03      231.33    123.87 o 
 -12   8  17     1523.23     1233.16    210.93 o 
 -10   8  17     1441.40     1668.96    295.85 o 
  -8   8  17      137.33      194.50    115.45 o 
  -6   8  17      351.93      451.44    168.84 o 
  -4   8  17       53.08      131.63    117.84 o 
  -2   8  17      238.99       70.15    120.05 o 
   0   8  17       11.86        0.00     81.83 o 
   2   8  17      147.53      272.54    109.23 o 
   4   8  17       51.33       77.16     99.00 o 
 -25   9  17        4.99      101.86    246.16 o 
 -23   9  17       58.96      206.18    134.27 o 
 -21   9  17        0.19        0.00    209.15 o 
 -19   9  17        0.01       74.51    109.78 o 
 -17   9  17      234.87      242.79    154.39 o 
 -15   9  17      403.93      594.80    173.83 o 
 -13   9  17       74.11      326.89    138.50 o 
 -11   9  17      143.83      241.14    145.77 o 
  -9   9  17      106.64      122.28    128.22 o 
  -7   9  17      405.95      274.80    153.01 o 
  -5   9  17       35.68        1.18    106.84 o 
  -3   9  17        0.04      152.52    135.85 o 
  -1   9  17       98.71      152.70    128.68 o 
   1   9  17      176.89      178.71    199.77 o 
 -22  10  17       30.14      191.59    130.21 o 
 -20  10  17      189.67      287.59    326.28 o 
 -18  10  17        0.19      150.75    132.54 o 
 -16  10  17       81.66       40.66    212.45 o 
 -14  10  17       65.39      358.40    161.68 o 
 -12  10  17      391.28      592.84    175.01 o 
 -10  10  17       78.89        0.00    254.78 o 
  -8  10  17      131.66        0.00    125.65 o 
  -6  10  17       18.26      201.32    142.90 o 
  -4  10  17       48.75       28.98    122.67 o 
  -2  10  17       23.49      266.54    156.17 o 
 -17  11  17        1.39        6.74    130.66 o 
 -15  11  17        9.16       38.65    144.71 o 
 -13  11  17       12.04      177.39    157.26 o 
 -11  11  17       39.69        0.00    165.29 o 
  -9  11  17      141.64      113.30    144.00 o 
  -7  11  17      238.13      636.78    204.33 o 
 -34   0  18      201.61      267.76    111.20 o 
 -32   0  18      142.64      334.88    116.40 o 
 -30   0  18       90.61      142.68    116.87 o 
 -28   0  18       82.44      116.31    107.56 o 
 -26   0  18      175.92       42.03    115.60 o 
 -24   0  18     2002.76     2025.16    228.37 o 
 -22   0  18     8020.98     7107.25    351.40 o 
 -20   0  18     3294.50     3937.52    386.61 o 
 -18   0  18     6423.93     5842.25    235.51 o 
 -16   0  18      619.59      652.09     99.18 o 
 -14   0  18      115.32      180.09     61.64 o 
 -12   0  18     1384.13     1254.64    121.82 o 
 -10   0  18     1201.24     1360.87    205.85 o 
  -8   0  18       64.38       49.90     54.81 o 
  -6   0  18      182.52      257.07    138.42 o 
  -4   0  18      105.29      151.60    122.19 o 
  -2   0  18       62.03       54.25    115.60 o 
   0   0  18     3673.36     3580.66    459.37 o 
   2   0  18        1.46      116.11    155.15 o 
   4   0  18      233.89      668.27    231.21 o 
   6   0  18     1062.41     1089.61    294.08 o 
   8   0  18      930.54     1136.77    322.98 o 
  10   0  18       18.76      213.46    219.54 o 
 -35   1  18       18.02        0.00     72.35 o 
 -33   1  18      397.10      191.09    107.45 o 
 -31   1  18      414.49      502.17     94.46 o 
 -29   1  18      423.20      390.71     99.00 o 
 -27   1  18      184.71      355.65     75.62 o 
 -25   1  18      181.25      232.59     69.82 o 
 -23   1  18      562.56      709.94     98.47 o 
 -21   1  18     2666.78     2583.90    171.44 o 
 -19   1  18       37.69       19.48     46.88 o 
 -17   1  18     2008.64     2078.78    126.38 o 
 -15   1  18      372.41      468.02     58.24 o 
 -13   1  18     2493.13     2496.30    117.30 o 
 -11   1  18      206.80      308.47     52.18 o 
  -9   1  18        0.11        0.66     39.23 o 
  -7   1  18       18.73        0.00     48.38 o 
  -5   1  18      242.97      283.07     75.28 o 
  -3   1  18      185.40      311.07     98.22 o 
  -1   1  18     1723.87     1938.89    343.26 o 
   1   1  18       91.28      125.70     93.40 o 
   3   1  18      816.22      779.57    217.77 o 
   5   1  18        0.95      198.93    107.74 o 
   7   1  18       47.39      110.50    129.45 o 
   9   1  18      216.42      500.04    309.80 o 
 -34   2  18      497.93      636.82    115.14 o 
 -32   2  18        1.75       55.74     68.91 o 
 -30   2  18       20.57        0.00     60.26 o 
 -28   2  18       52.31        0.81     67.25 o 
 -26   2  18       18.73        0.00     52.11 o 
 -24   2  18      139.82      229.15     63.26 o 
 -22   2  18     1899.12     1731.66    128.71 o 
 -20   2  18       80.19      187.35     54.40 o 
 -18   2  18       54.22       47.59     58.21 o 
 -16   2  18     4131.17     4261.17    160.74 o 
 -14   2  18        6.57       22.27     35.30 o 
 -12   2  18        6.12        0.00     38.55 o 
 -10   2  18      147.10      174.58     62.77 o 
  -8   2  18        0.28       48.97     65.66 o 
  -6   2  18      128.02       97.54     58.90 o 
  -4   2  18        9.87       15.89     53.77 o 
  -2   2  18       75.72       90.80     61.60 o 
   0   2  18      136.59       79.74     86.45 o 
   2   2  18      409.98      164.47    256.30 o 
   4   2  18        8.95       30.43     99.83 o 
   6   2  18      157.65      329.99    265.18 o 
   8   2  18      892.68     1262.98    408.92 o 
 -33   3  18      255.69      287.99     90.82 o 
 -31   3  18       35.13      133.33     71.71 o 
 -29   3  18        2.22       33.83     65.83 o 
 -27   3  18      827.84      866.80    104.13 o 
 -25   3  18       25.22      102.25     57.23 o 
 -23   3  18      596.24      525.81     73.60 o 
 -21   3  18      872.37      830.76     85.53 o 
 -19   3  18       21.91      122.75     47.70 o 
 -17   3  18     2924.49     2813.74    163.77 o 
 -15   3  18       55.78       35.58     51.47 o 
 -13   3  18      469.63      301.87     92.68 o 
 -11   3  18        5.70       37.11     49.44 o 
  -9   3  18        1.27       32.78     53.52 o 
  -7   3  18      185.00      276.92     85.83 o 
  -5   3  18        2.64       97.46     57.15 o 
  -3   3  18      166.05       54.81    134.46 o 
  -1   3  18      189.83      185.06     81.63 o 
   1   3  18        2.59      250.57    110.60 o 
   3   3  18       18.07       15.80     96.60 o 
   5   3  18       24.61       88.90    107.38 o 
   7   3  18        9.17      174.27    121.43 o 
   9   3  18       47.62      312.53    149.13 o 
 -32   4  18      494.51      846.28    127.42 o 
 -30   4  18       14.87       43.89     70.75 o 
 -28   4  18      196.46      271.84     81.12 o 
 -26   4  18       86.00      122.11     57.35 o 
 -24   4  18      297.73      392.42     69.34 o 
 -22   4  18       28.87       72.33     49.33 o 
 -20   4  18      455.05      612.89     80.85 o 
 -18   4  18      146.89      233.80     55.41 o 
 -16   4  18       53.68       36.93     69.34 o 
 -14   4  18       46.28      151.07     84.75 o 
 -12   4  18      234.99      268.94    140.70 o 
 -10   4  18      189.99      230.86    112.54 o 
  -8   4  18        9.67       48.74     56.47 o 
  -6   4  18      168.97      130.12     62.79 o 
  -4   4  18      458.71      129.28     68.36 o 
  -2   4  18        8.55        0.00     65.75 o 
   0   4  18        0.63       19.95     65.72 o 
   2   4  18        2.72        0.00     71.70 o 
   4   4  18      156.34      242.37    156.42 o 
   6   4  18      405.72      537.17    330.08 o 
   8   4  18        7.19        0.00    121.18 o 
 -31   5  18      431.07      614.43    113.75 o 
 -29   5  18      190.00      273.80     85.54 o 
 -27   5  18       10.08       48.04     61.79 o 
 -25   5  18        0.02        0.00     51.64 o 
 -23   5  18      156.01      198.87     59.48 o 
 -21   5  18       69.92       35.83     50.14 o 
 -19   5  18       71.48      136.22     59.07 o 
 -17   5  18      104.96      141.60     92.61 o 
 -15   5  18     2610.51     2589.17    451.77 o 
 -13   5  18       20.23        0.00     63.47 o 
 -11   5  18       32.49       45.78     76.47 o 
  -9   5  18      137.36       91.17     85.69 o 
  -7   5  18       40.76      169.83     73.79 o 
  -5   5  18       69.81       54.06     64.95 o 
  -3   5  18       33.66      118.91     76.66 o 
  -1   5  18     1484.13     1071.54    144.62 o 
   1   5  18       14.17       64.43     77.98 o 
   3   5  18        1.49        1.78     79.54 o 
   5   5  18       34.99      101.23     85.19 o 
   7   5  18       28.55        0.00    110.48 o 
 -30   6  18       11.21       81.80     75.69 o 
 -28   6  18      151.11       86.08     63.35 o 
 -26   6  18       14.27       26.66     61.12 o 
 -24   6  18        1.08       61.80     65.46 o 
 -22   6  18      302.89      433.38     81.51 o 
 -20   6  18        0.11        0.00     84.58 o 
 -18   6  18       12.10        0.00    105.72 o 
 -16   6  18       60.55      118.86    119.91 o 
 -14   6  18       54.56      133.47     94.16 o 
 -12   6  18        3.25        0.00    141.46 o 
 -10   6  18       12.50        0.00     76.88 o 
  -8   6  18      162.83      302.34    113.58 o 
  -6   6  18       13.29       36.98     85.67 o 
  -4   6  18       48.41       46.64     81.63 o 
  -2   6  18       25.12        0.00     66.49 o 
   0   6  18      227.19       65.37    100.28 o 
   2   6  18      131.39      237.69    101.66 o 
   4   6  18       26.12      133.57     86.31 o 
   6   6  18        1.12       19.18     92.28 o 
 -29   7  18      115.57      225.16     83.57 o 
 -27   7  18        4.72        8.69     87.71 o 
 -25   7  18      170.72       86.53     73.65 o 
 -23   7  18      155.10      139.34     86.93 o 
 -21   7  18      483.83      367.36    133.78 o 
 -19   7  18       65.10       49.36    134.36 o 
 -17   7  18      199.15      310.18    115.90 o 
 -15   7  18      783.68      599.87    222.33 o 
 -13   7  18      534.17      753.85    154.21 o 
 -11   7  18      728.37      708.76    410.95 o 
  -9   7  18       54.42      209.33    101.49 o 
  -7   7  18        1.92       35.21     99.68 o 
  -5   7  18       76.20       16.00     98.31 o 
  -3   7  18       26.03      155.24     86.22 o 
  -1   7  18       47.02       89.93     85.79 o 
   1   7  18       23.10       58.09     92.29 o 
   3   7  18        1.65        0.00     92.10 o 
 -28   8  18      459.94      606.11    114.33 o 
 -26   8  18        9.05       28.52    166.39 o 
 -24   8  18      109.12      358.96    139.85 o 
 -22   8  18      100.51        0.00    105.57 o 
 -20   8  18       41.04      178.84    123.50 o 
 -18   8  18       10.97       79.73    112.02 o 
 -16   8  18      262.65      385.54    146.39 o 
 -14   8  18      147.06      235.15    128.18 o 
 -12   8  18       88.02        0.00    196.98 o 
 -10   8  18       53.46       31.65    101.31 o 
  -8   8  18      304.83      336.58    168.84 o 
  -6   8  18      109.46       61.87    122.65 o 
  -4   8  18      114.64      204.30    202.05 o 
  -2   8  18        0.69      126.19    124.77 o 
   0   8  18        5.14      102.59     91.45 o 
   2   8  18       88.31      241.75    111.23 o 
 -25   9  18        4.32        0.00    120.07 o 
 -23   9  18        2.53        0.00    130.81 o 
 -21   9  18      399.76      407.46    159.07 o 
 -19   9  18      170.41      314.59    202.56 o 
 -17   9  18      165.88      168.00    122.75 o 
 -15   9  18       79.64      324.06    138.47 o 
 -13   9  18       14.25      258.77    126.77 o 
 -11   9  18       33.15      146.87    119.62 o 
  -9   9  18       18.62      196.85    135.72 o 
  -7   9  18     1267.84     1352.61    229.70 o 
  -5   9  18      152.52      243.97    137.84 o 
  -3   9  18       69.91        0.00    126.89 o 
  -1   9  18       61.07      233.25    138.87 o 
 -22  10  18        1.95       77.95    134.91 o 
 -20  10  18       14.34      223.47    150.47 o 
 -18  10  18        6.90        0.00    130.28 o 
 -16  10  18       56.84      110.47    147.77 o 
 -14  10  18        2.66        0.00    112.38 o 
 -12  10  18      117.38      299.30    162.37 o 
 -10  10  18      364.41      391.87    172.51 o 
  -8  10  18      121.84        0.00    142.73 o 
  -6  10  18       86.24      137.53    130.09 o 
  -4  10  18      112.80       69.26    232.73 o 
 -35   1  19        1.93       66.73     88.51 o 
 -33   1  19      256.06      408.44    106.14 o 
 -31   1  19        2.41      162.70     76.73 o 
 -29   1  19      281.97      378.69     87.66 o 
 -27   1  19       49.81       78.33     69.67 o 
 -25   1  19       51.28       86.56     64.64 o 
 -23   1  19      203.43      349.70     76.56 o 
 -21   1  19     2146.14     2127.10    157.01 o 
 -19   1  19        7.92        0.00     40.94 o 
 -17   1  19     3001.22     3135.02    154.08 o 
 -15   1  19     2671.02     2612.60    127.85 o 
 -13   1  19     2242.11     2314.43    140.51 o 
 -11   1  19      660.15      705.60     83.82 o 
  -9   1  19       98.55      100.43     59.25 o 
  -7   1  19       83.35      153.31     75.21 o 
  -5   1  19       37.78       99.20     78.84 o 
  -3   1  19      137.38      304.66    109.76 o 
  -1   1  19      200.50      519.49    211.69 o 
   1   1  19        6.45        0.00    112.31 o 
   3   1  19      942.07      847.53    188.18 o 
   5   1  19      252.58      205.72    191.66 o 
   7   1  19      142.11        0.00    245.15 o 
 -34   2  19       17.86        0.00     79.00 o 
 -32   2  19      120.54      185.80     81.47 o 
 -30   2  19      122.44       77.70     69.31 o 
 -28   2  19       92.45       21.96     73.28 o 
 -26   2  19        6.58       19.11     95.19 o 
 -24   2  19      280.18      379.49     94.99 o 
 -22   2  19      495.19      568.72     94.84 o 
 -20   2  19      337.09      360.12     68.79 o 
 -18   2  19     5124.54     4641.58    167.87 o 
 -16   2  19       50.17      139.24     48.68 o 
 -14   2  19        1.14        0.00     61.05 o 
 -12   2  19      232.68      245.16     75.96 o 
 -10   2  19      761.02      798.06    109.23 o 
  -8   2  19        0.08        0.00     50.86 o 
  -6   2  19        5.88      118.32     64.68 o 
  -4   2  19        4.67       32.26     62.83 o 
  -2   2  19      132.90      130.69     96.24 o 
   0   2  19      484.03      366.04    238.30 o 
   2   2  19      194.15      200.15    114.55 o 
   4   2  19        7.43      358.50    140.93 o 
   6   2  19      494.44      569.21    473.31 o 
   8   2  19       41.16      241.94    175.43 o 
 -33   3  19       32.06      117.00     79.30 o 
 -31   3  19        1.68       75.83     71.64 o 
 -29   3  19       47.02      184.60     73.02 o 
 -27   3  19       87.71      153.44     64.99 o 
 -25   3  19      521.09      465.27     84.01 o 
 -23   3  19      244.26      187.20     53.35 o 
 -21   3  19     3100.28     3219.90    172.62 o 
 -19   3  19      134.25      106.81     65.85 o 
 -17   3  19     2250.41     2618.87    162.09 o 
 -15   3  19     3270.03     3854.91    400.56 o 
 -13   3  19      222.49      405.39    104.31 o 
 -11   3  19      280.93      352.68    113.72 o 
  -9   3  19        0.33       31.07     59.91 o 
  -7   3  19        0.02       58.04     59.07 o 
  -5   3  19       50.13      126.85     65.10 o 
  -3   3  19        0.57      157.99     74.87 o 
  -1   3  19       50.03       51.66     75.59 o 
   1   3  19       69.74        0.00    150.08 o 
   3   3  19      272.22      316.09    174.67 o 
   5   3  19      147.83      392.64    138.80 o 
   7   3  19      187.32      323.42    147.87 o 
 -32   4  19       18.92      120.64     82.54 o 
 -30   4  19      287.12      331.91     87.77 o 
 -28   4  19      994.95      880.07    110.34 o 
 -26   4  19       72.63        0.00     58.85 o 
 -24   4  19      573.97      533.42     80.43 o 
 -22   4  19      128.53      161.58     53.00 o 
 -20   4  19      158.90      135.76     62.99 o 
 -18   4  19      176.47      234.83     93.56 o 
 -16   4  19       70.74        0.00     71.34 o 
 -14   4  19      214.60      213.37     92.45 o 
 -12   4  19      294.41      462.07    116.62 o 
 -10   4  19      122.62      148.89     86.22 o 
  -8   4  19      106.23       99.85     64.94 o 
  -6   4  19        0.70        3.40     56.70 o 
  -4   4  19       40.06      148.32     81.56 o 
  -2   4  19       19.50      216.17     86.90 o 
   0   4  19       12.23       37.92     70.08 o 
   2   4  19        0.12        0.00     85.76 o 
   4   4  19       19.51      109.26    120.07 o 
   6   4  19       12.78        0.00    108.30 o 
 -31   5  19       62.11      109.77     82.38 o 
 -29   5  19      272.58      152.34     78.19 o 
 -27   5  19       50.40       34.00     59.35 o 
 -25   5  19       72.27      210.37     64.94 o 
 -23   5  19      140.67       79.47     68.86 o 
 -21   5  19       53.63       11.60     59.64 o 
 -19   5  19       96.25      257.07    102.54 o 
 -17   5  19      583.50      758.13    157.20 o 
 -15   5  19       26.57       18.65     78.08 o 
 -13   5  19     1179.86     1103.33    180.42 o 
 -11   5  19       78.00      151.65     94.26 o 
  -9   5  19        5.20        0.00     84.93 o 
  -7   5  19      250.33      282.31    117.14 o 
  -5   5  19       43.84       32.52     67.42 o 
  -3   5  19        3.70       53.96     67.22 o 
  -1   5  19       36.82       99.22     94.93 o 
   1   5  19      149.70      205.45     94.28 o 
   3   5  19       46.87      129.89     96.46 o 
   5   5  19      153.45      240.38    232.22 o 
 -30   6  19      150.03      208.70     89.43 o 
 -28   6  19       25.73      118.95     71.32 o 
 -26   6  19      424.55      559.82     92.13 o 
 -24   6  19       48.93       37.97     69.80 o 
 -22   6  19     1450.55     1491.97    221.58 o 
 -20   6  19      187.31       54.98    101.57 o 
 -18   6  19       56.11        0.00     92.49 o 
 -16   6  19      221.38      133.29     96.84 o 
 -14   6  19      194.89      197.01    109.50 o 
 -12   6  19     1675.81     1893.27    234.88 o 
 -10   6  19       64.06      171.62     98.36 o 
  -8   6  19       60.75        7.79     92.17 o 
  -6   6  19       18.35       54.97     93.57 o 
  -4   6  19      259.86      164.78     91.44 o 
  -2   6  19       20.27      131.23     89.06 o 
   0   6  19       31.18        0.00     77.78 o 
   2   6  19      665.95      858.67    216.37 o 
   4   6  19        9.12      167.57    119.66 o 
 -29   7  19        1.36       69.74     78.03 o 
 -27   7  19        2.41      149.78     77.08 o 
 -25   7  19        4.65       69.80    183.73 o 
 -23   7  19       73.41      148.21    146.03 o 
 -21   7  19       26.69       31.44    106.97 o 
 -19   7  19        9.67        0.00    139.18 o 
 -17   7  19       27.94        0.00    253.01 o 
 -15   7  19      264.77      371.00    135.02 o 
 -13   7  19       71.42        0.00    204.84 o 
 -11   7  19       72.78      210.98    115.32 o 
  -9   7  19       76.75      196.67    111.83 o 
  -7   7  19      152.58      135.88    109.16 o 
  -5   7  19        1.20      109.08    113.46 o 
  -3   7  19        7.84        0.00     91.36 o 
  -1   7  19      108.20       43.55     81.84 o 
   1   7  19       52.18       53.56     99.62 o 
 -26   8  19        9.74        0.00    105.84 o 
 -24   8  19       39.37      127.64    121.90 o 
 -22   8  19        0.11        0.00    144.25 o 
 -20   8  19      102.71      316.10    133.10 o 
 -18   8  19      153.50      259.10    139.45 o 
 -16   8  19       57.49      235.40    125.27 o 
 -14   8  19        0.03       55.22    102.43 o 
 -12   8  19      578.87      949.87    184.01 o 
 -10   8  19      599.52      519.60    146.43 o 
  -8   8  19       94.13      144.99    137.80 o 
  -6   8  19       98.50        0.00    103.97 o 
  -4   8  19        4.12        0.00    116.71 o 
  -2   8  19        1.50        0.00    108.45 o 
   0   8  19       16.01       48.75    101.51 o 
 -23   9  19        2.30       95.20    135.46 o 
 -21   9  19       14.24        0.00    181.77 o 
 -19   9  19        0.11        0.00    115.35 o 
 -17   9  19        0.01       82.30    118.15 o 
 -15   9  19      145.60      273.87    139.49 o 
 -13   9  19       13.72       90.37    187.86 o 
 -11   9  19      305.36      498.08    162.77 o 
  -9   9  19     1121.74     1253.38    341.49 o 
  -7   9  19        0.29       19.02    127.09 o 
  -5   9  19       25.88      108.68    150.59 o 
  -3   9  19       44.35      370.15    209.91 o 
 -20  10  19       18.61       79.30    128.09 o 
 -18  10  19      104.51      336.18    158.46 o 
 -16  10  19        6.77       41.72    129.15 o 
 -14  10  19       49.15      167.45    350.87 o 
 -12  10  19      122.43      222.66    273.29 o 
 -10  10  19        9.65        0.00    113.28 o 
  -8  10  19      102.47        0.00    208.14 o 
 -34   0  20      312.87      457.88    325.01 o 
 -32   0  20      257.61      497.73    169.35 o 
 -30   0  20      213.88      334.91    131.79 o 
 -28   0  20      207.98      399.15    138.53 o 
 -26   0  20      380.86      349.13    120.81 o 
 -24   0  20      670.64      637.21    337.43 o 
 -22   0  20      101.40      145.54     87.64 o 
 -20   0  20      151.99      211.78     94.04 o 
 -18   0  20      948.03     1219.22    167.76 o 
 -16   0  20      159.55      116.75     77.71 o 
 -14   0  20     2282.64     2547.23    197.76 o 
 -12   0  20      173.53      114.02    121.43 o 
 -10   0  20      294.16      250.07    113.83 o 
  -8   0  20      394.60      746.86    194.70 o 
  -6   0  20      494.43      589.68    175.94 o 
  -4   0  20       95.33      253.01    160.22 o 
  -2   0  20     1131.21      840.15    240.84 o 
   0   0  20      831.04      754.97    247.94 o 
   2   0  20      629.89      847.76    283.43 o 
   4   0  20        9.55      124.73    163.77 o 
   6   0  20      835.32     1438.45    359.49 o 
 -33   1  20      513.08      591.06    145.05 o 
 -31   1  20      196.49      212.66     90.06 o 
 -29   1  20      615.98      606.20    111.12 o 
 -27   1  20        1.34        0.00     76.33 o 
 -25   1  20      167.55      194.07     79.26 o 
 -23   1  20       59.62       18.36     76.37 o 
 -21   1  20      266.34      364.28     76.11 o 
 -19   1  20       35.86        0.00     44.59 o 
 -17   1  20     2713.32     3009.82    155.10 o 
 -15   1  20     3456.54     3457.53    144.20 o 
 -13   1  20      219.55      178.83     75.01 o 
 -11   1  20      181.69      299.86     81.66 o 
  -9   1  20       52.90      148.09     64.49 o 
  -7   1  20        9.44      170.02     94.31 o 
  -5   1  20      104.74      176.57     90.52 o 
  -3   1  20      498.96      567.41    148.81 o 
  -1   1  20      755.60      736.44    184.56 o 
   1   1  20      161.32      235.62    147.55 o 
   3   1  20       40.48       40.20    149.32 o 
   5   1  20       96.29      254.90    137.05 o 
 -34   2  20        0.98       40.63     76.81 o 
 -32   2  20      440.49      470.86    101.85 o 
 -30   2  20      196.00      354.81     88.22 o 
 -28   2  20      149.58      105.97     67.84 o 
 -26   2  20        8.74       37.55     64.48 o 
 -24   2  20      171.16      291.49     72.64 o 
 -22   2  20     2720.40     2854.23    187.97 o 
 -20   2  20      504.98      663.02     81.43 o 
 -18   2  20     1720.81     1686.08    121.04 o 
 -16   2  20       60.91      131.88     84.00 o 
 -14   2  20        1.01        0.00     65.31 o 
 -12   2  20     1350.37     1139.26    133.79 o 
 -10   2  20        4.59       32.43     57.62 o 
  -8   2  20       18.11       54.31     83.05 o 
  -6   2  20        2.38       35.16     58.70 o 
  -4   2  20      207.28      346.61    125.74 o 
  -2   2  20       12.06       24.61     95.87 o 
   0   2  20       70.27      228.63    119.52 o 
   2   2  20        3.54       51.46    144.76 o 
   4   2  20      207.30      296.46    132.34 o 
   6   2  20       51.61       37.72    126.74 o 
 -33   3  20      195.96      264.47     98.28 o 
 -31   3  20       85.65      176.66     77.51 o 
 -29   3  20      248.32      373.14     88.83 o 
 -27   3  20      347.89      494.55     88.61 o 
 -25   3  20      106.63      220.60     68.67 o 
 -23   3  20       13.10        0.00     82.28 o 
 -21   3  20       15.87       12.40     60.36 o 
 -19   3  20        4.72        3.80     49.83 o 
 -17   3  20       40.71        0.00     70.07 o 
 -15   3  20      926.03     1141.66    165.33 o 
 -13   3  20     1811.36     1438.30    187.37 o 
 -11   3  20      267.55      195.48     74.53 o 
  -9   3  20      355.18      318.94     77.19 o 
  -7   3  20        0.94      128.75     67.22 o 
  -5   3  20       45.76       31.54     63.32 o 
  -3   3  20       60.79      220.75     83.92 o 
  -1   3  20       38.53       38.16    100.42 o 
   1   3  20       10.40        0.00     93.31 o 
   3   3  20       18.51        0.00    124.73 o 
   5   3  20      137.75      136.54    130.56 o 
 -32   4  20       45.71       88.19     78.90 o 
 -30   4  20       51.09       12.73     71.60 o 
 -28   4  20      169.61      214.68     81.77 o 
 -26   4  20      158.17      109.93     69.09 o 
 -24   4  20        3.90       41.02     57.95 o 
 -22   4  20      149.79      149.05     63.44 o 
 -20   4  20      371.61      360.90     93.30 o 
 -18   4  20      564.28      456.45    120.10 o 
 -16   4  20        0.27       86.96     88.98 o 
 -14   4  20     1587.04     1564.98    200.69 o 
 -12   4  20      179.41      111.96     99.63 o 
 -10   4  20     1504.45     1465.13    197.30 o 
  -8   4  20        1.28        0.00     56.71 o 
  -6   4  20      148.08      126.30     73.74 o 
  -4   4  20       69.87      172.14     82.22 o 
  -2   4  20       23.20        0.00     79.84 o 
   0   4  20       40.85      124.93    109.90 o 
   2   4  20        0.53        0.00    102.46 o 
   4   4  20      154.16      252.48    140.32 o 
 -31   5  20       50.33      109.79     86.64 o 
 -29   5  20        0.08       87.10     70.31 o 
 -27   5  20       14.99       65.96     70.13 o 
 -25   5  20       42.32       34.76     60.12 o 
 -23   5  20       76.03       44.58     58.77 o 
 -21   5  20        3.75        0.00    149.83 o 
 -19   5  20       52.42       85.25    107.49 o 
 -17   5  20        2.94        0.00    100.90 o 
 -15   5  20       90.57       26.05     92.12 o 
 -13   5  20        9.70       12.81    149.57 o 
 -11   5  20       54.82       82.50    100.14 o 
  -9   5  20       92.78       53.97     89.13 o 
  -7   5  20        0.12        0.00     89.24 o 
  -5   5  20       45.79      127.85     78.49 o 
  -3   5  20      177.66      236.62     88.27 o 
  -1   5  20       12.21       65.42    125.13 o 
   1   5  20       22.99        0.00     82.31 o 
   3   5  20        2.47      162.59    129.41 o 
 -30   6  20        5.96        0.00     77.36 o 
 -28   6  20      174.78      250.08     79.17 o 
 -26   6  20        9.59      188.21     73.65 o 
 -24   6  20        0.21      198.02    120.85 o 
 -22   6  20      320.10      589.10    169.87 o 
 -20   6  20     1023.39      903.43    181.10 o 
 -18   6  20        0.57        0.00     95.78 o 
 -16   6  20       25.89        0.00     85.68 o 
 -14   6  20      100.68      355.89    134.61 o 
 -12   6  20      156.76      191.76    116.06 o 
 -10   6  20       88.61        0.00    160.22 o 
  -8   6  20        2.29      164.65    103.86 o 
  -6   6  20      282.87      269.39    128.31 o 
  -4   6  20       56.08       32.75     78.33 o 
  -2   6  20       21.82        0.00    110.38 o 
   0   6  20      107.12      135.17     99.14 o 
   2   6  20        0.01        0.00     81.96 o 
 -27   7  20      171.57      545.27    163.35 o 
 -25   7  20        0.01       86.50    126.19 o 
 -23   7  20       11.69      100.03    113.06 o 
 -21   7  20        2.49      179.20    122.26 o 
 -19   7  20       21.74       49.43    192.42 o 
 -17   7  20      162.47       44.98    115.41 o 
 -15   7  20        5.77        9.37    102.06 o 
 -13   7  20      300.96      102.21    196.47 o 
 -11   7  20       51.28       28.41    100.83 o 
  -9   7  20        3.16        0.00     91.17 o 
  -7   7  20       96.13      143.11    113.60 o 
  -5   7  20       56.32        0.00    119.91 o 
  -3   7  20       28.66        0.00    114.20 o 
  -1   7  20       21.04        0.00     92.79 o 
 -26   8  20        5.42      116.80    134.80 o 
 -24   8  20       81.57        0.00    138.17 o 
 -22   8  20      360.81      771.93    185.33 o 
 -20   8  20       37.20      111.43    117.92 o 
 -18   8  20      311.09      253.90    134.27 o 
 -16   8  20        0.34      145.90    119.18 o 
 -14   8  20       58.29        0.00    168.59 o 
 -12   8  20       28.23       30.43    113.32 o 
 -10   8  20      116.65      105.80    108.36 o 
  -8   8  20        8.68       91.66    121.67 o 
  -6   8  20      189.96      289.05    150.76 o 
  -4   8  20       16.95        0.00    117.46 o 
  -2   8  20        0.74        0.00    107.81 o 
 -21   9  20        1.19        0.00    274.30 o 
 -19   9  20        1.94      117.27    123.16 o 
 -17   9  20       49.15      263.12    141.94 o 
 -15   9  20       25.02        0.00    130.31 o 
 -13   9  20       55.93        0.00    116.44 o 
 -11   9  20        0.17      112.40    120.77 o 
  -9   9  20        2.15        0.00    207.88 o 
  -7   9  20        4.65        0.00    140.03 o 
 -33   1  21       39.58        0.00    116.64 o 
 -31   1  21       41.23       55.78     83.65 o 
 -29   1  21      267.59      268.98    190.42 o 
 -27   1  21      184.39       79.87    147.54 o 
 -25   1  21       86.21       93.65     82.77 o 
 -23   1  21      249.22      215.36     70.37 o 
 -21   1  21      521.02      569.32     97.19 o 
 -19   1  21      556.17      396.73    106.26 o 
 -17   1  21      130.55      133.39     51.45 o 
 -15   1  21       84.85       94.13     65.44 o 
 -13   1  21     1156.83     1104.85    158.60 o 
 -11   1  21      233.44      252.94     77.81 o 
  -9   1  21      242.72      377.39    111.22 o 
  -7   1  21       28.32        4.12     86.82 o 
  -5   1  21      197.44      229.58    103.97 o 
  -3   1  21       41.16        0.00    129.29 o 
  -1   1  21      133.34      181.39    170.36 o 
   1   1  21      156.86      270.10    141.72 o 
   3   1  21       18.94      159.09    125.47 o 
 -32   2  21       25.03       30.54     97.92 o 
 -30   2  21       46.15      161.14     90.70 o 
 -28   2  21      735.63      589.36    108.16 o 
 -26   2  21       29.84       99.47     70.32 o 
 -24   2  21      264.71      414.63     90.26 o 
 -22   2  21      384.15      380.76     81.77 o 
 -20   2  21      345.29      430.31     71.92 o 
 -18   2  21      395.73      528.19     85.29 o 
 -16   2  21        0.10       65.20     77.40 o 
 -14   2  21       24.37      163.42     87.29 o 
 -12   2  21      390.98      548.77    121.94 o 
 -10   2  21      591.25      475.88     98.37 o 
  -8   2  21       41.84      177.51    128.84 o 
  -6   2  21        0.01       66.64     87.89 o 
  -4   2  21      123.44      115.49    104.38 o 
  -2   2  21       10.81       59.47    106.01 o 
   0   2  21        6.49        0.00    108.66 o 
   2   2  21        1.77        0.00    117.81 o 
   4   2  21       89.33        0.00    203.07 o 
 -33   3  21      402.96      706.72    111.71 o 
 -31   3  21       25.75       51.02     78.92 o 
 -29   3  21        7.85      111.32     75.32 o 
 -27   3  21      278.76      300.95     90.25 o 
 -25   3  21       22.87        0.00     65.46 o 
 -23   3  21       52.54       91.59     70.15 o 
 -21   3  21      159.01      176.61     62.84 o 
 -19   3  21      382.54      367.35    116.30 o 
 -17   3  21      582.55      687.47    139.16 o 
 -15   3  21        2.61        0.00     69.91 o 
 -13   3  21     2468.98     2449.47    262.34 o 
 -11   3  21      362.79      331.38    211.94 o 
  -9   3  21       13.92       71.40     66.54 o 
  -7   3  21        1.09        0.00     62.51 o 
  -5   3  21       27.73       96.92     77.52 o 
  -3   3  21       26.29       44.10    101.18 o 
  -1   3  21       48.15      113.56    108.02 o 
   1   3  21       15.85        0.00    108.63 o 
   3   3  21        4.19      213.87    228.67 o 
 -32   4  21       21.21       95.83     78.00 o 
 -30   4  21      683.27      660.30    107.48 o 
 -28   4  21       57.63      195.12     73.98 o 
 -26   4  21        2.59       86.53     67.67 o 
 -24   4  21      196.29      214.85     73.33 o 
 -22   4  21      108.29       79.47    101.55 o 
 -20   4  21      370.36      245.03    245.91 o 
 -18   4  21       88.44       97.22     86.98 o 
 -16   4  21     1401.03     1329.00    193.24 o 
 -14   4  21      330.12      575.69    139.33 o 
 -12   4  21       16.36      162.48    181.77 o 
 -10   4  21      652.63      420.65    183.80 o 
  -8   4  21        4.49       90.20     71.69 o 
  -6   4  21       41.15        0.00    112.44 o 
  -4   4  21      103.19      161.49    109.89 o 
  -2   4  21       29.53      186.33    111.21 o 
   0   4  21       60.34        8.97    104.60 o 
   2   4  21       49.98       13.94    120.17 o 
 -31   5  21        0.50        0.00     76.05 o 
 -29   5  21       16.12        0.00     70.28 o 
 -27   5  21       57.29      132.58     72.71 o 
 -25   5  21       21.49       26.92     75.93 o 
 -23   5  21      511.53      409.56    273.04 o 
 -21   5  21       35.93       52.35    105.05 o 
 -19   5  21      547.26      788.55    152.18 o 
 -17   5  21      243.07      235.72    119.03 o 
 -15   5  21      934.89     1303.32    202.32 o 
 -13   5  21      267.80      472.47    136.29 o 
 -11   5  21      419.44      324.10    114.00 o 
  -9   5  21       21.52       73.51    107.49 o 
  -7   5  21      286.70      388.15    129.06 o 
  -5   5  21       50.95      172.36    102.90 o 
  -3   5  21        0.96      121.81     87.00 o 
  -1   5  21      109.59       17.36    111.83 o 
   1   5  21        1.41      125.24    122.43 o 
 -28   6  21       77.94      110.53    107.80 o 
 -26   6  21      661.11     1297.30    223.73 o 
 -24   6  21      144.74       70.48    112.66 o 
 -22   6  21       24.98        0.00     97.23 o 
 -20   6  21        0.00       91.01    111.54 o 
 -18   6  21      356.86      326.90    127.42 o 
 -16   6  21      120.78      140.87    110.70 o 
 -14   6  21      341.37      262.75    126.74 o 
 -12   6  21      635.85      894.56    388.39 o 
 -10   6  21      202.62       74.86    110.61 o 
  -8   6  21      479.16      318.94    217.01 o 
  -6   6  21        3.53       24.78    193.69 o 
  -4   6  21      111.41      170.50    117.40 o 
  -2   6  21       82.69      212.88    100.45 o 
   0   6  21       91.82       96.09    100.94 o 
 -27   7  21       32.06      195.82    172.64 o 
 -25   7  21      175.21      163.22    331.60 o 
 -23   7  21       40.87       49.36    107.91 o 
 -21   7  21        6.24        0.00    221.83 o 
 -19   7  21        8.87      258.81    124.60 o 
 -17   7  21      155.69      302.29    162.00 o 
 -15   7  21      141.40      105.36    261.88 o 
 -13   7  21      183.51      183.10    128.71 o 
 -11   7  21      340.98      173.96    111.33 o 
  -9   7  21        2.46       58.29    113.93 o 
  -7   7  21        0.08       16.09    115.00 o 
  -5   7  21       27.42       26.45    122.16 o 
  -3   7  21      328.54      451.97    158.22 o 
 -24   8  21       70.79      265.79    151.24 o 
 -22   8  21      103.78      155.11    123.75 o 
 -20   8  21      489.28      555.88    363.80 o 
 -18   8  21      241.63      141.83    193.69 o 
 -16   8  21      258.20      454.59    164.73 o 
 -14   8  21       10.00        0.00    101.59 o 
 -12   8  21      249.89      195.07    129.99 o 
 -10   8  21        3.46      235.55    125.66 o 
  -8   8  21      135.54      195.07    140.45 o 
  -6   8  21       28.57        0.00    113.02 o 
 -19   9  21       24.17        0.00    219.04 o 
 -17   9  21       18.06        1.55    126.22 o 
 -15   9  21      392.18     1053.62    221.74 o 
 -13   9  21       48.39      215.46    136.41 o 
 -11   9  21      428.31      448.99    157.92 o 
 -32   0  22       27.00        0.12    113.65 o 
 -30   0  22      118.27       65.72    112.70 o 
 -28   0  22       27.73        0.00    113.07 o 
 -26   0  22       52.48        0.00    217.77 o 
 -24   0  22       48.11      116.40    106.47 o 
 -22   0  22      227.81      264.51    103.95 o 
 -20   0  22      253.74      285.67    155.15 o 
 -18   0  22       63.05       64.60     86.22 o 
 -16   0  22     3471.71     3394.41    680.94 o 
 -14   0  22     3286.43     4054.18    291.98 o 
 -12   0  22      533.12      123.21    116.11 o 
 -10   0  22     1261.01      782.86    185.57 o 
  -8   0  22       13.51      149.07    146.03 o 
  -6   0  22      934.90      805.67    257.07 o 
  -4   0  22        0.01       70.48    128.79 o 
  -2   0  22       45.53      199.26    166.31 o 
   0   0  22      331.57      112.05    211.43 o 
   2   0  22       26.15       56.79    160.73 o 
 -33   1  22      291.65      278.08    100.43 o 
 -31   1  22      405.49      443.86    104.04 o 
 -29   1  22      368.39      344.05     97.12 o 
 -27   1  22       93.13      142.83     89.21 o 
 -25   1  22       87.77        0.00     60.28 o 
 -23   1  22        9.07      183.60     68.59 o 
 -21   1  22       17.64      127.05     63.52 o 
 -19   1  22       52.99      140.04     59.95 o 
 -17   1  22      285.58      310.90     71.01 o 
 -15   1  22     1713.55     1897.09    215.29 o 
 -13   1  22      142.36       84.44     72.36 o 
 -11   1  22      108.53      282.98    107.87 o 
  -9   1  22        8.32      112.51     92.21 o 
  -7   1  22      521.23      345.86    179.74 o 
  -5   1  22      101.46      372.50    134.55 o 
  -3   1  22      141.31      144.79    259.60 o 
  -1   1  22       62.47        0.00     96.44 o 
   1   1  22        1.01       60.12    169.86 o 
 -32   2  22      471.04      610.82    140.00 o 
 -30   2  22       71.61      181.22     90.60 o 
 -28   2  22       55.90       85.47     83.58 o 
 -26   2  22      102.61       48.04     73.14 o 
 -24   2  22       35.94        0.00     61.29 o 
 -22   2  22      711.41     1028.77    126.46 o 
 -20   2  22      132.64      124.14     74.35 o 
 -18   2  22       49.86       34.85     86.20 o 
 -16   2  22       13.50       88.14     80.58 o 
 -14   2  22      842.20      731.36    140.91 o 
 -12   2  22        5.81       74.36     77.24 o 
 -10   2  22      151.18      219.89     83.32 o 
  -8   2  22      411.64      285.19    136.14 o 
  -6   2  22        2.15        8.07     87.19 o 
  -4   2  22       41.66       67.07    120.93 o 
  -2   2  22       34.50       60.60    106.90 o 
   0   2  22        7.53        0.00    149.57 o 
   2   2  22       11.15      174.24    235.77 o 
 -31   3  22       67.34      172.79     91.60 o 
 -29   3  22      159.68      185.90    138.39 o 
 -27   3  22       20.48      140.34     79.19 o 
 -25   3  22       45.47      266.92     85.70 o 
 -23   3  22       26.16        0.00     77.36 o 
 -21   3  22        0.03       25.06     69.81 o 
 -19   3  22        0.15      119.57     80.03 o 
 -17   3  22     1230.47     1218.55    187.73 o 
 -15   3  22      575.45      629.66    141.44 o 
 -13   3  22       54.41      122.30     92.55 o 
 -11   3  22        0.20       34.72     86.45 o 
  -9   3  22       49.20        0.00     70.20 o 
  -7   3  22      180.08      153.69     77.86 o 
  -5   3  22        0.01      155.67    109.03 o 
  -3   3  22       28.02      145.06    175.18 o 
  -1   3  22       57.34      152.44    110.71 o 
   1   3  22       48.36      351.76    141.95 o 
 -30   4  22      534.51      871.07    116.83 o 
 -28   4  22       72.10      275.32     93.23 o 
 -26   4  22      158.05      202.46    114.93 o 
 -24   4  22       56.28       76.54     84.27 o 
 -22   4  22       56.52        0.00     87.62 o 
 -20   4  22      161.71      305.98    117.32 o 
 -18   4  22      202.95      103.44    100.51 o 
 -16   4  22      693.65      544.92    136.39 o 
 -14   4  22      153.75      353.80    116.96 o 
 -12   4  22        2.30      121.30     98.06 o 
 -10   4  22       40.17        0.00     82.30 o 
  -8   4  22        1.36        0.00     97.67 o 
  -6   4  22      110.02      192.75     87.09 o 
  -4   4  22        0.52        0.00     99.25 o 
  -2   4  22       55.12        0.00    103.07 o 
   0   4  22       94.32        7.79    120.20 o 
 -29   5  22      127.35      231.90     88.62 o 
 -27   5  22       11.18      152.11    114.16 o 
 -25   5  22       21.02        0.00     99.14 o 
 -23   5  22      272.34      546.58    136.23 o 
 -21   5  22       27.72      160.63    124.39 o 
 -19   5  22       14.81       34.49    103.40 o 
 -17   5  22       33.64        0.00     86.90 o 
 -15   5  22      241.10      227.77    122.19 o 
 -13   5  22      340.91      459.12    140.90 o 
 -11   5  22        2.87        0.00    102.74 o 
  -9   5  22      256.04      265.39    117.63 o 
  -7   5  22       22.04       32.35    104.80 o 
  -5   5  22        5.39       12.41     86.97 o 
  -3   5  22       41.51      141.19     91.56 o 
  -1   5  22        1.40       17.12    110.36 o 
 -28   6  22       51.81       85.69    164.28 o 
 -26   6  22       99.34        0.00    115.76 o 
 -24   6  22       75.15      303.66    135.47 o 
 -22   6  22       57.36      103.54    115.57 o 
 -20   6  22       12.72        0.00    109.01 o 
 -18   6  22      202.61       97.18    124.57 o 
 -16   6  22        7.32       34.21     97.10 o 
 -14   6  22       17.19       28.20     98.56 o 
 -12   6  22      425.89      443.17    215.74 o 
 -10   6  22      160.71      246.83    117.88 o 
  -8   6  22        3.45        0.00    106.64 o 
  -6   6  22        6.14      157.27    206.11 o 
  -4   6  22       85.39      223.84    269.49 o 
 -25   7  22        0.03        0.00    117.24 o 
 -23   7  22       11.78      199.80    132.90 o 
 -21   7  22       12.29      111.55    159.72 o 
 -19   7  22      213.44      108.76    158.95 o 
 -17   7  22       63.53      165.97    199.26 o 
 -15   7  22      100.40      177.49    127.45 o 
 -13   7  22       41.42      106.49    118.02 o 
 -11   7  22       66.31      226.63    133.88 o 
  -9   7  22        6.21        0.00    122.22 o 
  -7   7  22       38.26       37.99    196.73 o 
  -5   7  22        9.05      288.34    147.07 o 
 -22   8  22       89.20       20.83    244.64 o 
 -20   8  22       48.19      179.13    143.55 o 
 -18   8  22        2.63        3.65    112.05 o 
 -16   8  22       29.00        0.00    118.02 o 
 -14   8  22       23.34      158.60    123.57 o 
 -12   8  22      121.54      206.34    147.29 o 
 -10   8  22       23.82        0.00    320.70 o 
 -31   1  23      244.01      493.53    114.88 o 
 -29   1  23       29.00      157.44     94.11 o 
 -27   1  23      206.85      321.55    120.83 o 
 -25   1  23       42.54      151.63     78.85 o 
 -23   1  23      315.05      330.62     86.61 o 
 -21   1  23      550.55      592.07    112.08 o 
 -19   1  23      171.87      201.81     98.12 o 
 -17   1  23        0.00      142.95    188.11 o 
 -15   1  23      655.04      659.30    137.20 o 
 -13   1  23      540.01      482.95    129.52 o 
 -11   1  23       21.22       85.98    154.90 o 
  -9   1  23       96.10       94.54    148.31 o 
  -7   1  23      140.54      252.77    126.45 o 
  -5   1  23      104.91      122.72    114.14 o 
  -3   1  23      204.49      434.10    139.31 o 
  -1   1  23        4.36       45.12    124.57 o 
 -32   2  23       10.79       54.49     83.97 o 
 -30   2  23       56.19       58.52     88.30 o 
 -28   2  23      242.17      329.72    107.14 o 
 -26   2  23       13.68       54.07     75.98 o 
 -24   2  23       32.51       29.98     70.17 o 
 -22   2  23       43.00      240.08     86.07 o 
 -20   2  23        1.52      167.78     99.79 o 
 -18   2  23      153.29      283.58    102.37 o 
 -16   2  23      238.73      167.43    140.45 o 
 -14   2  23       10.81        0.00     94.26 o 
 -12   2  23      722.39      675.36    149.47 o 
 -10   2  23       24.80      109.74    103.59 o 
  -8   2  23        7.89      183.42    173.15 o 
  -6   2  23        6.95       34.14    102.29 o 
  -4   2  23        2.72       52.42    156.67 o 
  -2   2  23       28.02        0.00    102.71 o 
 -31   3  23       29.05       59.20     86.82 o 
 -29   3  23      128.58      189.77     95.29 o 
 -27   3  23      118.95       16.91     79.80 o 
 -25   3  23      222.70      137.88     85.51 o 
 -23   3  23       74.80       23.80    111.80 o 
 -21   3  23       61.67       65.56     99.12 o 
 -19   3  23      393.49      153.54    438.58 o 
 -17   3  23       99.95        0.00     90.13 o 
 -15   3  23      126.32        0.00     97.23 o 
 -13   3  23       52.34        0.00     81.62 o 
 -11   3  23       13.45        0.00     82.47 o 
  -9   3  23        4.81       64.60     84.65 o 
  -7   3  23       50.94      196.76    110.52 o 
  -5   3  23       17.91       36.97    110.03 o 
  -3   3  23       11.45       81.43    107.77 o 
  -1   3  23       28.97       53.58    126.62 o 
 -30   4  23        1.77       63.00     83.71 o 
 -28   4  23      338.53      352.63    102.22 o 
 -26   4  23       69.06      228.87    128.72 o 
 -24   4  23       14.71      149.55    109.98 o 
 -22   4  23      110.47       68.77    106.10 o 
 -20   4  23        0.25       39.59     97.72 o 
 -18   4  23      237.65      321.47    242.61 o 
 -16   4  23      148.18       28.28    121.94 o 
 -14   4  23       69.89      355.35    122.70 o 
 -12   4  23        8.46        0.00     93.75 o 
 -10   4  23       23.41      110.40     98.14 o 
  -8   4  23       18.58      191.84    113.97 o 
  -6   4  23       72.36        0.00    168.33 o 
  -4   4  23       27.07       70.54    126.62 o 
  -2   4  23       74.36      296.50    141.32 o 
 -29   5  23       86.79      376.25    172.64 o 
 -27   5  23        1.24       41.30    123.28 o 
 -25   5  23        3.73        0.00    104.69 o 
 -23   5  23        0.95        2.22    103.61 o 
 -21   5  23      111.75        0.00    163.26 o 
 -19   5  23        1.37      138.21    116.44 o 
 -17   5  23      360.93      278.10    127.76 o 
 -15   5  23       35.35      162.01    181.01 o 
 -13   5  23       55.86      180.68    118.54 o 
 -11   5  23      288.95      120.19    114.84 o 
  -9   5  23        0.38       94.09    100.36 o 
  -7   5  23        1.35       85.50    131.70 o 
  -5   5  23        2.50      112.19    131.92 o 
 -26   6  23       12.13        0.00    141.72 o 
 -24   6  23      127.63      186.30    132.34 o 
 -22   6  23       14.32       35.06    121.99 o 
 -20   6  23        5.40       92.90    122.22 o 
 -18   6  23      585.06      736.28    170.30 o 
 -16   6  23       71.81      298.81    180.50 o 
 -14   6  23       26.97       47.70    175.18 o 
 -12   6  23       15.43        0.00    117.71 o 
 -10   6  23        6.82      156.20    124.48 o 
  -8   6  23       34.88      182.30    130.71 o 
  -6   6  23       68.55       75.24    142.73 o 
 -23   7  23       65.67       94.83    407.65 o 
 -21   7  23       17.54      139.89    131.91 o 
 -19   7  23      107.21      204.40    135.33 o 
 -17   7  23       79.58      107.10    135.86 o 
 -15   7  23       16.94      198.37    132.31 o 
 -13   7  23       25.31        0.00    224.11 o 
 -11   7  23      170.48        5.00    111.72 o 
  -9   7  23       16.27       77.11    118.85 o 
 -30   0  24      654.92      812.79    194.75 o 
 -28   0  24      353.18      223.28    127.18 o 
 -26   0  24       73.71       53.88     99.84 o 
 -24   0  24       12.07      106.18    166.31 o 
 -22   0  24        4.80       59.74     95.46 o 
 -20   0  24      281.35        0.00    139.94 o 
 -14   0  24       43.59      233.74    164.79 o 
 -12   0  24     3313.53     2389.64    388.89 o 
 -10   0  24      309.60      399.03    175.43 o 
  -8   0  24      209.40      127.77    136.90 o 
  -6   0  24        0.14      234.76    176.95 o 
  -4   0  24       23.62      284.44    196.73 o 
 -31   1  24      782.77      881.77    251.97 o 
 -29   1  24      251.29      128.98     90.81 o 
 -27   1  24       88.03       42.10     78.89 o 
 -25   1  24       66.63        0.00     69.57 o 
 -23   1  24       92.36        3.60     66.34 o 
 -21   1  24        6.32        0.00     74.71 o 
 -19   1  24       31.33       37.01    127.77 o 
 -17   1  24       54.28        0.00     87.77 o 
 -15   1  24      511.32      311.82    149.07 o 
 -13   1  24      877.25      764.49    155.93 o 
 -11   1  24      167.61      116.83    167.07 o 
  -9   1  24     1268.24     1384.40    216.41 o 
  -7   1  24      536.32      622.29    162.71 o 
  -5   1  24       11.19      169.54    115.57 o 
  -3   1  24       31.89      193.80    130.53 o 
 -30   2  24      219.54      161.03     90.90 o 
 -28   2  24       14.70        0.00    119.23 o 
 -26   2  24       27.49       80.24     78.76 o 
 -24   2  24        5.52        0.00    102.01 o 
 -22   2  24       30.60       61.08    100.75 o 
 -20   2  24      160.69      214.98    184.56 o 
 -18   2  24      359.34      239.31    115.36 o 
 -16   2  24      186.00      190.16    119.66 o 
 -14   2  24        0.24        9.61     90.18 o 
 -12   2  24       53.20      223.60    166.31 o 
 -10   2  24       69.31        0.00     94.13 o 
  -8   2  24      153.11      147.15    126.76 o 
  -6   2  24       46.72      121.50    125.96 o 
  -4   2  24       87.44      316.26    167.83 o 
 -29   3  24      145.13       61.45     85.01 o 
 -27   3  24       40.67      175.12    107.99 o 
 -25   3  24       33.44      128.12    114.02 o 
 -23   3  24        7.84      166.81    189.12 o 
 -21   3  24       52.23      145.15    115.08 o 
 -19   3  24       18.62        0.00    101.57 o 
 -17   3  24       18.71       93.91    163.26 o 
 -15   3  24      111.96        0.00    100.11 o 
 -13   3  24        0.87        0.00     95.87 o 
 -11   3  24       12.80      238.81    177.46 o 
  -9   3  24       79.99        0.00    114.59 o 
  -7   3  24       12.21      152.57    113.91 o 
  -5   3  24       19.18       98.16    247.69 o 
 -28   4  24       76.28      165.71    129.08 o 
 -26   4  24       28.79        0.00    131.32 o 
 -24   4  24        4.16        0.00    146.53 o 
 -22   4  24       82.54        0.00     91.17 o 
 -20   4  24      180.30       36.20    105.81 o 
 -18   4  24      200.76      123.43    110.53 o 
 -16   4  24        6.18      145.01    108.08 o 
 -14   4  24      232.61      411.05    123.41 o 
 -12   4  24       10.55       34.94    112.21 o 
 -10   4  24        5.31        0.00    101.80 o 
  -8   4  24        0.08      320.44    172.90 o 
  -6   4  24        0.63       82.30    300.16 o 
 -27   5  24      190.16      754.97    242.87 o 
 -25   5  24       21.51       70.48    140.95 o 
 -23   5  24        0.00        0.00    168.84 o 
 -21   5  24       14.43        0.00    102.58 o 
 -19   5  24        3.29      144.52    106.41 o 
 -17   5  24        0.27        0.00    106.66 o 
 -15   5  24      198.56      378.11    257.07 o 
 -13   5  24        4.95       57.22    175.69 o 
 -11   5  24      160.49        0.00    114.54 o 
  -9   5  24        1.80        0.00    107.50 o 
  -7   5  24      337.68      380.32    151.22 o 
 -24   6  24      128.16      292.52    133.13 o 
 -22   6  24        0.21        0.00    113.83 o 
 -20   6  24      120.16       25.79    286.98 o 
 -18   6  24      224.30      247.27    333.12 o 
 -16   6  24       24.40      129.62    137.91 o 
 -14   6  24      199.56       68.99    170.11 o 
 -12   6  24      125.45      373.69    141.31 o 
 -10   6  24        3.09        0.00    119.20 o 
 -19   7  24       10.59        0.00    123.15 o 
 -17   7  24      133.13      397.25    146.18 o 
 -15   7  24       19.14       47.05    141.72 o 
 -29   1  25        0.80       31.77     83.67 o 
 -27   1  25        0.01        0.00     75.02 o 
 -25   1  25       30.54      118.33    109.66 o 
 -23   1  25        0.02        8.54    126.50 o 
 -21   1  25      101.74      103.43    171.88 o 
 -19   1  25        0.34      134.36    143.49 o 
 -15   1  25       71.67        0.00    116.11 o 
 -13   1  25      117.69      491.82    183.55 o 
 -11   1  25       15.43      209.61    111.86 o 
  -9   1  25      589.01      672.93    204.08 o 
  -7   1  25       50.89        0.00    148.56 o 
 -28   2  25      515.29      468.18    111.00 o 
 -26   2  25        0.79        1.77     92.74 o 
 -24   2  25       15.42        0.00    127.01 o 
 -22   2  25        0.00        0.00    128.79 o 
 -20   2  25        6.09      124.73    159.72 o 
 -18   2  25        5.71      129.52    111.90 o 
 -16   2  25        1.72        0.00    150.84 o 
 -14   2  25       22.52      136.39    142.48 o 
 -12   2  25        0.93      481.17    179.49 o 
 -10   2  25        8.96       58.93    110.29 o 
  -8   2  25        4.45      128.94    114.13 o 
  -6   2  25       18.34      151.71    205.85 o 
 -27   3  25      261.71      480.58    150.43 o 
 -25   3  25       14.31      169.71    118.44 o 
 -23   3  25       19.11      208.90    162.25 o 
 -21   3  25       94.25       73.52    159.72 o 
 -19   3  25        0.17       70.39    112.07 o 
 -17   3  25        0.49       65.67    188.11 o 
 -15   3  25        8.42       13.04    105.46 o 
 -13   3  25        4.88       18.76    123.72 o 
 -11   3  25       50.78       10.65    144.00 o 
  -9   3  25       10.84      195.71    169.35 o 
  -7   3  25      108.73      142.11    135.63 o 
 -26   4  25       36.85      184.05    174.42 o 
 -24   4  25        0.02        7.61    171.88 o 
 -22   4  25        2.41        0.00    200.28 o 
 -20   4  25        0.44        0.00    187.09 o 
 -18   4  25        1.67      172.04    120.27 o 
 -16   4  25        0.58      123.20    141.21 o 
 -14   4  25      149.90      362.36    140.55 o 
 -12   4  25        5.83       11.99    131.57 o 
 -10   4  25        6.34        0.00    174.42 o 
 -23   5  25      316.11      335.29    135.50 o 
 -21   5  25       23.07      102.35    113.01 o 
 -19   5  25        0.34       65.83    118.70 o 
 -17   5  25      125.99      222.08    127.39 o 
 -15   5  25      131.55      134.00    116.71 o 
 -13   5  25        0.75        0.00    143.24 o 
 -11   5  25      287.29      361.35    177.71 o 
 -18   6  25      147.90      543.70    157.39 o 
 -16   6  25       13.71        6.62    284.44 o 
 -28   0  26       92.21      230.94    137.65 o 
 -26   0  26      101.55      406.03    146.38 o 
 -24   0  26       11.29        0.00    142.98 o 
 -12   0  26     1373.50     2195.96    389.91 o 
 -10   0  26       31.48      111.55    175.43 o 
 -27   1  26       14.07       85.07    137.58 o 
 -25   1  26       22.45      264.39    122.10 o 
 -23   1  26        6.01       49.69    176.45 o 
 -21   1  26      179.80      154.64    170.87 o 
 -15   1  26       35.14        0.00    134.87 o 
 -13   1  26      244.06      212.45    173.91 o 
 -11   1  26       71.77       90.87    118.35 o 
  -9   1  26      103.87      120.63    111.85 o 
 -26   2  26       56.09      102.78    188.87 o 
 -24   2  26        0.75       67.94    161.74 o 
 -22   2  26        2.20        0.00    172.90 o 
 -20   2  26       42.85        0.00    154.64 o 
 -18   2  26        7.70      223.10    239.32 o 
 -16   2  26        0.30        0.00    145.01 o 
 -14   2  26       99.93        0.00    132.34 o 
 -12   2  26       60.73       39.04    161.24 o 
 -10   2  26      271.42      519.71    210.93 o 
 -25   3  26       27.71        4.06    172.39 o 
 -23   3  26        2.51      189.12    166.31 o 
 -21   3  26       14.62        1.52    174.42 o 
 -19   3  26       22.95      189.00    124.48 o 
 -17   3  26       36.43      173.14    122.96 o 
 -15   3  26       90.91       57.29    162.76 o 
 -13   3  26       35.63      132.34    170.87 o 
 -11   3  26       12.65      269.74    178.48 o 
 -22   4  26       10.30        0.00    193.18 o 
 -20   4  26       12.61       59.81    117.21 o 
 -18   4  26        9.08       34.07    114.41 o 
 -16   4  26      149.24       90.13    122.20 o 
 -14   4  26       34.58        0.00    186.84 o 
 -23   1  27       20.32        0.00    160.73 o 
 -15   1  27       32.28       48.68    144.50 o 
 -22   2  27        6.92        0.00    172.39 o 
 -20   2  27        0.01        0.00    173.40 o 
 -16   2  27        4.37      136.39    168.84 o 
                                                 
